# Supplementary material for: Poly[[hexa­aqua­(μ2-oxalato-κ4 O 1,O 2:O 1′,O 2′)bis(μ3-pyridine-2,4-dicarboxyl­ato-κ4 N,O 1:O 1′:O 4)dicerium(III)] monohydrate]
Source: Acta Crystallogr Sect E Struct Rep Online. 2011 Dec 7;68(Pt 1):m21–2. doi: 10.1107/S1600536811051956 (PMC3254299; doi:10.1107/S1600536811051956)
Supplement: Supplementary file 1 [file e-68-00m21-sup1.cif]

##############################################################################
#                                                                            #
# This CIF contains the data in a paper accepted for publication in          #
# Acta Crystallographica Section E. It conforms to the requirements of       #
# Notes for Authors for Acta Crystallographica Section E, and has been       #
# peer reviewed under the auspices of the IUCr Commission on Journals.       #
#                                                                            #
# Full details of the Crystallographic Information File format               #
# are given in the paper "The Crystallographic Information File (CIF):       #
# a New Standard Archive File for Crystallography" by S. R. Hall, F. H.      #
# Allen and I. D. Brown [Acta Cryst. (1991), A47, 655-685].                  #
#                                                                            #
# The current version of the core CIF dictionary is obtainable from          #
# ftp://ftp.iucr.org/pub/cif_core.dic.                                       #
#                                                                            #
# Software is freely available for graphical display of the structure(s)     #
# in this CIF. For information consult the CIF software page                 #
# http://www.iucr.org/resources/cif/software.                                #
#                                                                            #
# This file may be used for bona fide research purposes within the           #
# scientific community so long as proper attribution is given to the journal # 
# article from which it was obtained.                                        #
#                                                                            #
##############################################################################
data_global
_audit_creation_method     'PLATON <TABLE ACC> option'
_journal_date_recd_electronic     2011-11-28
_journal_date_accepted     2011-12-01
_journal_name_full     'Acta Crystallographica, Section E'
_journal_year     2012
_journal_volume     68
_journal_issue      1
_journal_page_first     m21
_journal_page_last     m22
_journal_paper_category     QM
_journal_paper_doi     10.1107/S1600536811051956
_journal_coeditor_code     XU5400
_publ_contact_author_name     'Shie Fu Lush'
_publ_contact_author_address
;
Department of General Education Center
Yuanpei University
HsinChu 30015
Taiwan
;
_publ_contact_author_email     'lush@mail.ypu.edu.tw'
_publ_contact_author_fax     ?
_publ_contact_author_phone     ?
_publ_section_title
;\
Poly[[hexaaqua(\m~2~-oxalato-\k^4^<i>O</i>^1^,<i>O</i>^2^:<i>O</i>^1'^,\
<i>O</i>^2'^)bis(\m~3~-pyridine-2,4-dicarboxylato-\k^4^<i>N</i>,\
<i>O</i>^1^:<i>O</i>^1'^:<i>O</i>^4^)dicerium(III)] monohydrate]
;
loop_
    _publ_author_name
    _publ_author_footnote
    _publ_author_address
    'Shen, Fwu Ming' .
;
Department of Biotechnology
Yuanpei University
HsinChu 30015
Taiwan
;
    'Lush, Shie Fu' .
;
Department of General Education Center
Yuanpei University
HsinChu 30015
Taiwan
;
data_I
_chemical_name_systematic
;
Poly[[hexaaqua(\m~2~-oxalato-
\k^4^<i>O</i>^1^,<i>O</i>^2^:<i>O</i>^1'^,<i>O</i>^2'^)bis(\m~3~-pyridine-
2,4-dicarboxylato-
\k^4^<i>N</i>,<i>O</i>^1^:<i>O</i>^1'^:<i>O</i>^4^)dicerium(III)] monohydrate]
;
_chemical_name_common     ?
_chemical_formula_moiety     '2(C8 H9 Ce N O9), H2 O'
_chemical_formula_sum     'C16 H20 Ce2 N2 O19'
_chemical_formula_structural     ?
_chemical_formula_iupac     '[Ce2 (C7 H3 N O4)2 (C2 O4) (H2 O)6], H2 O'
_chemical_formula_weight     824.58
_chemical_melting_point     ?
_symmetry_cell_setting     triclinic
_symmetry_space_group_name_H-M     'P -1'
_symmetry_space_group_name_Hall     '-P 1'
loop_
    _symmetry_equiv_pos_site_id
    _symmetry_equiv_pos_as_xyz
    1 x,y,z
    2 -x,-y,-z
_cell_length_a     6.4160(5)
_cell_length_b     6.6486(6)
_cell_length_c     13.9920(12)
_cell_angle_alpha     89.9170(10)
_cell_angle_beta     85.5880(10)
_cell_angle_gamma     73.6760(10)
_cell_volume     570.98(8)
_cell_formula_units_Z     1
_cell_measurement_reflns_used     4490
_cell_measurement_theta_min     2.50
_cell_measurement_theta_max     25.00
_cell_measurement_temperature     294
_cell_special_details
;
;
_exptl_crystal_description     'columnar'
_exptl_crystal_colour     'colorless'
_exptl_crystal_size_max     0.30
_exptl_crystal_size_mid     0.10
_exptl_crystal_size_min     0.10
_exptl_crystal_size_rad     ?
_exptl_crystal_density_diffrn     2.398
_exptl_crystal_density_meas     ?
_exptl_crystal_density_method     'Not Measured'
_exptl_crystal_F_000     398
_exptl_absorpt_coefficient_mu     4.037
_exptl_absorpt_correction_type     multi-scan
_exptl_absorpt_process_details     '(SADABS; Bruker, 2001)'
_exptl_absorpt_correction_T_min     0.639
_exptl_absorpt_correction_T_max     0.937
_exptl_special_details
;
;
_diffrn_ambient_temperature     294
_diffrn_radiation_type     'MoK\a'
_diffrn_radiation_wavelength     0.71073
_diffrn_radiation_source     'fine-focus sealed tube'
_diffrn_radiation_monochromator     graphite
_diffrn_measurement_device_type     'Bruker SMART 1000 CCD area-detector'
_diffrn_measurement_method     '\f and \w scans'
_diffrn_detector_area_resol_mean     9
_diffrn_reflns_number     6072
_diffrn_reflns_av_R_equivalents     0.0300
_diffrn_reflns_av_sigmaI/netI     0.0306
_diffrn_reflns_theta_min     1.46
_diffrn_reflns_theta_max     27.80
_diffrn_reflns_theta_full     27.80
_diffrn_measured_fraction_theta_max     0.981
_diffrn_measured_fraction_theta_full     0.981
_diffrn_reflns_limit_h_min     -8
_diffrn_reflns_limit_h_max     8
_diffrn_reflns_limit_k_min     -8
_diffrn_reflns_limit_k_max     8
_diffrn_reflns_limit_l_min     -18
_diffrn_reflns_limit_l_max     18
_refine_special_details
;
Refinement on <i>F</i>^2^ for ALL reflections except those flagged by the user
for potential systematic errors. Weighted <i>R</i>-factors <i>wR</i> and all
goodnesses of fit <i>S</i> are based on <i>F</i>^2^, conventional
<i>R</i>-factors <i>R</i> are based on <i>F</i>, with <i>F</i> set to zero for
negative <i>F</i>^2^. The observed criterion of <i>F</i>^2^ > \s(<i>F</i>^2^)
is used only for calculating -<i>R</i>-factor-obs <i>etc</i>. and is not
relevant to the choice of reflections for refinement. <i>R</i>-factors based
on <i>F</i>^2^ are statistically about twice as large as those based on
<i>F</i>, and <i>R</i>-factors based on ALL data will be even larger.
;
_reflns_number_total     2664
_reflns_number_gt     2416
_reflns_threshold_expression     I>2\s(I)
_refine_ls_structure_factor_coef     Fsqd
_refine_ls_matrix_type     full
_refine_ls_R_factor_all     0.0313
_refine_ls_R_factor_gt     0.0279
_refine_ls_wR_factor_gt     0.0794
_refine_ls_wR_factor_ref     0.0809
_refine_ls_goodness_of_fit_ref     1.102
_refine_ls_restrained_S_all     1.102
_refine_ls_number_reflns     2664
_refine_ls_number_parameters     177
_refine_ls_number_restraints     0
_refine_ls_number_constraints     ?
_refine_ls_hydrogen_treatment     constr
_refine_ls_weighting_scheme     calc
_refine_ls_weighting_details
         'calc w=1/[\s^2^(Fo^2^)+(0.0523P)^2^+0.4154P] where P=(Fo^2^+2Fc^2^)/3'
_atom_sites_solution_hydrogens     geom
_atom_sites_solution_primary     direct
_atom_sites_solution_secondary     difmap
_refine_ls_shift/su_max     0.019
_refine_ls_shift/su_mean     0.001
_refine_diff_density_max     2.745
_refine_diff_density_min     -2.698
_refine_ls_extinction_method     'SHELXTL (Sheldrick, 2008)'
_refine_ls_extinction_coef     0.0071(15)
_refine_ls_extinction_expression
                                  'FC^*^=KFC[1+0.001XFC^2^\L^3^/SIN(2\Q)]^-1/4^'
loop_
    _atom_type_symbol
    _atom_type_description
    _atom_type_scat_dispersion_real
    _atom_type_scat_dispersion_imag
    _atom_type_scat_source
    O O 0.0106 0.0060 'International Tables Vol C Tables 4.2.6.8 and 6.1.1.4'
    N N 0.0061 0.0033 'International Tables Vol C Tables 4.2.6.8 and 6.1.1.4'
    Ce Ce -0.2486 2.6331 'International Tables Vol C Tables 4.2.6.8 and 6.1.1.4'
    H H 0.0000 0.0000 'International Tables Vol C Tables 4.2.6.8 and 6.1.1.4'
    C C 0.0033 0.0016 'International Tables Vol C Tables 4.2.6.8 and 6.1.1.4'
_computing_data_collection     'SMART (Bruker, 2007)'
_computing_cell_refinement     'SAINT (Bruker, 2007)'
_computing_data_reduction     'SAINT (Bruker, 2007)'
_computing_structure_solution     'SHELXTL (Sheldrick, 2008)'
_computing_structure_refinement     'SHELXTL (Sheldrick, 2008)'
_computing_molecular_graphics     'PLATON (Spek, 2009)'
_computing_publication_material     'PLATON (Spek, 2009)'
loop_
    _atom_site_type_symbol
    _atom_site_label
    _atom_site_fract_x
    _atom_site_fract_y
    _atom_site_fract_z
    _atom_site_U_iso_or_equiv
    _atom_site_thermal_displace_type
    _atom_site_calc_flag
    _atom_site_refinement_flags
    _atom_site_occupancy
    Ce Ce 0.36484(3) 0.33000(3) 0.803430(10)
                                           0.01980(10)
                                                     Uani . . 1.000
    O O1 0.7620(6) 0.3463(6) 0.2798(2) 0.0356(11) Uani . . 1.000
    O O2 1.0901(6) 0.2177(7) 0.3373(3) 0.0438(13) Uani . . 1.000
    O O3 1.0817(5) 0.2746(6) 0.7009(2) 0.0350(10) Uani . . 1.000
    O O4 0.7595(5) 0.3214(7) 0.7822(2) 0.0380(13) Uani . . 1.000
    O O5 0.5054(7) 0.2476(5) 0.9655(2) 0.0408(13) Uani . . 1.000
    O O6 0.5773(6) 0.3678(5) 1.1047(2) 0.0360(10) Uani . . 1.000
    O O7 0.0036(8) 0.5134(8) 0.8992(4) 0.0729(14) Uani . . 1.000
    O O8 0.5654(6) -0.0533(6) 0.7844(3) 0.0419(11) Uani . . 1.000
    O O9 0.1789(8) 0.0870(8) 0.8994(4) 0.0729(14) Uani . . 1.000
    N N1 0.5723(5) 0.2600(6) 0.6274(2) 0.0208(9) Uani . . 1.000
    C C1 0.7770(7) 0.2748(6) 0.6150(3) 0.0218(11) Uani . . 1.000
    C C2 0.5683(7) 0.2406(7) 0.4556(3) 0.0248(11) Uani . . 1.000
    C C3 0.7772(7) 0.2622(7) 0.4439(3) 0.0227(11) Uani . . 1.000
    C C4 0.8836(7) 0.2747(7) 0.5250(3) 0.0251(11) Uani . . 1.000
    C C5 0.4745(7) 0.2392(7) 0.5484(3) 0.0256(12) Uani . . 1.000
    C C6 0.8875(8) 0.2745(7) 0.3451(3) 0.0275(12) Uani . . 1.000
    C C7 0.8828(7) 0.2921(7) 0.7052(3) 0.0246(11) Uani . . 1.000
    C C8 0.5247(7) 0.3884(6) 1.0201(3) 0.0237(11) Uani . . 1.000
    O O10 -0.1094(13) -0.0862(13) 0.9223(7) 0.050(3) Uani . . 0.500
    H H2A 0.49300 0.22740 0.40290 0.039(15) Uiso calc R 1.000
    H H4A 1.02630 0.28290 0.51910 0.0300 Uiso calc R 1.000
    H H5A 0.33490 0.22280 0.55600 0.0300 Uiso calc R 1.000
    H H7A -0.07800 0.47060 0.86320 0.0800 Uiso . . 1.000
    H H7B -0.02500 0.63680 0.88280 0.0800 Uiso . . 1.000
    H H8A 0.53670 -0.16200 0.81820 0.0800 Uiso . . 1.000
    H H8B 0.65420 -0.09500 0.73490 0.0800 Uiso . . 1.000
    H H9A 0.24360 -0.06740 0.89420 0.0800 Uiso . . 1.000
    H H9B 0.06500 0.09050 0.87300 0.0800 Uiso . . 1.000
    H H10A -0.21970 0.00790 0.90760 0.0800 Uiso . . 0.500
    H H10B -0.12520 -0.12960 0.98560 0.0800 Uiso . . 0.500
loop_
    _atom_site_aniso_label
    _atom_site_aniso_U_11
    _atom_site_aniso_U_22
    _atom_site_aniso_U_33
    _atom_site_aniso_U_12
    _atom_site_aniso_U_13
    _atom_site_aniso_U_23
    Ce 0.0191(2) 0.0294(2) 0.01340(10)
                                     -0.01130(10)
                                                -0.00060(10)
                                                           0.00050(10)
    O1 0.0380(19) 0.044(2) 0.0238(16) -0.0092(16) -0.0055(14) 0.0092(14)
    O2 0.0270(18) 0.064(3) 0.0303(19) 0.0011(17) 0.0068(15) 0.0078(17)
    O3 0.0199(15) 0.061(2) 0.0274(17) -0.0163(15) -0.0040(13) -0.0028(15)
    O4 0.0268(17) 0.075(3) 0.0185(15) -0.0250(17) -0.0004(13) -0.0012(16)
    O5 0.074(3) 0.0266(17) 0.0225(16) -0.0142(17) -0.0080(17) -0.0003(13)
    O6 0.058(2) 0.0306(17) 0.0222(16) -0.0141(16) -0.0143(15) 0.0071(13)
    O7 0.055(2) 0.061(2) 0.088(3) -0.0018(16) 0.0304(19) 0.0251(19)
    O8 0.048(2) 0.0333(19) 0.041(2) -0.0115(16) 0.0176(17) -0.0007(15)
    O9 0.055(2) 0.061(2) 0.088(3) -0.0018(16) 0.0304(19) 0.0251(19)
    N1 0.0174(16) 0.0268(17) 0.0193(16) -0.0077(13) -0.0030(13) 0.0001(13)
    C1 0.0197(19) 0.024(2) 0.022(2) -0.0068(16) -0.0017(15) 0.0017(15)
    C2 0.028(2) 0.030(2) 0.0179(19) -0.0099(17) -0.0049(16) -0.0011(16)
    C3 0.024(2) 0.025(2) 0.0162(18) -0.0024(16) -0.0005(15) 0.0042(15)
    C4 0.0172(19) 0.035(2) 0.022(2) -0.0057(17) -0.0003(16) 0.0045(17)
    C5 0.022(2) 0.031(2) 0.026(2) -0.0110(17) -0.0029(16) 0.0014(17)
    C6 0.033(2) 0.029(2) 0.017(2) -0.0045(18) 0.0037(17) -0.0004(16)
    C7 0.0196(19) 0.033(2) 0.025(2) -0.0129(17) -0.0041(16) 0.0032(17)
    C8 0.028(2) 0.023(2) 0.0189(19) -0.0052(16) -0.0027(16) 0.0009(15)
    O10 0.037(4) 0.042(4) 0.072(6) -0.010(3) -0.013(4) 0.009(4)
_geom_special_details
;
Bond distances, angles <i>etc</i>. have been calculated using the rounded
fractional coordinates. All su's are estimated from the variances of the
(full) variance-covariance matrix. The cell e.s.d.'s are taken into account in
the estimation of distances, angles and torsion angles
;
loop_
    _geom_bond_atom_site_label_1
    _geom_bond_atom_site_label_2
    _geom_bond_site_symmetry_1
    _geom_bond_site_symmetry_2
    _geom_bond_distance
    _geom_bond_publ_flag
    Ce N1 . . 2.684(3) yes
    Ce O1 . 2_666 2.409(4) yes
    Ce O3 . 1_455 2.505(3) yes
    Ce O4 . . 2.511(3) yes
    Ce O5 . . 2.508(3) yes
    Ce O6 . 2_667 2.515(3) yes
    Ce O7 . . 2.568(5) yes
    Ce O8 . . 2.515(4) yes
    Ce O9 . . 2.582(5) yes
    O1 C6 . . 1.268(6) no
    O2 C6 . . 1.244(7) no
    O3 C7 . . 1.245(6) no
    O4 C7 . . 1.268(5) no
    O5 C8 . . 1.248(5) no
    O6 C8 . . 1.253(5) no
    O7 H7B . . 0.8300 no
    O7 H7A . . 0.8600 no
    O8 H8A . . 0.9200 no
    O8 H8B . . 0.8600 no
    O9 H9B . . 0.8400 no
    O9 H9A . . 0.9900 no
    O10 H10A . . 0.8400 no
    O10 H10B . . 0.9400 no
    N1 C5 . . 1.338(5) no
    N1 C1 . . 1.343(6) no
    C1 C4 . . 1.386(6) no
    C1 C7 . . 1.498(6) no
    C2 C3 . . 1.385(7) no
    C2 C5 . . 1.390(6) no
    C3 C6 . . 1.517(6) no
    C3 C4 . . 1.383(6) no
    C8 C8 . 2_667 1.543(5) no
    C2 H2A . . 0.9300 no
    C4 H4A . . 0.9300 no
    C5 H5A . . 0.9300 no
loop_
    _geom_angle_atom_site_label_1
    _geom_angle_atom_site_label_2
    _geom_angle_atom_site_label_3
    _geom_angle_site_symmetry_1
    _geom_angle_site_symmetry_2
    _geom_angle_site_symmetry_3
    _geom_angle
    _geom_angle_publ_flag
    O4 Ce O5 . . . 74.74(12) no
    O4 Ce O7 . . . 142.54(15) no
    O4 Ce O8 . . . 75.62(14) no
    O4 Ce O9 . . . 130.01(15) no
    O4 Ce N1 . . . 61.02(10) no
    O3 Ce O4 1_455 . . 137.32(10) no
    O1 Ce O4 2_666 . . 94.76(13) no
    O4 Ce O6 . . 2_667 70.50(13) no
    O5 Ce O7 . . . 84.31(15) no
    O5 Ce O8 . . . 78.05(12) no
    O5 Ce O9 . . . 67.22(15) no
    O5 Ce N1 . . . 130.72(12) no
    O3 Ce O5 1_455 . . 141.57(12) no
    O1 Ce O5 2_666 . . 132.71(11) no
    O5 Ce O6 . . 2_667 64.05(10) no
    O7 Ce O8 . . . 130.23(15) no
    O7 Ce O9 . . . 64.30(16) no
    O7 Ce N1 . . . 144.66(14) no
    O3 Ce O7 1_455 . . 76.31(14) no
    O1 Ce O7 2_666 . . 76.97(15) no
    O6 Ce O7 2_667 . . 72.47(15) no
    O8 Ce O9 . . . 65.94(15) no
    O8 Ce N1 . . . 71.24(12) no
    O3 Ce O8 1_455 . . 89.53(13) no
    O1 Ce O8 2_666 . . 144.86(12) no
    O6 Ce O8 2_667 . . 134.19(12) no
    O9 Ce N1 . . . 127.54(14) no
    O3 Ce O9 1_455 . . 74.47(14) no
    O1 Ce O9 2_666 . . 134.92(15) no
    O6 Ce O9 2_667 . . 116.36(14) no
    O3 Ce N1 1_455 . . 76.35(10) no
    O1 Ce N1 2_666 . . 74.55(11) no
    O6 Ce N1 2_667 . . 114.97(11) no
    O1 Ce O3 2_666 . 1_455 74.72(12) no
    O3 Ce O6 1_455 . 2_667 136.22(12) no
    O1 Ce O6 2_666 . 2_667 68.95(11) no
    Ce O1 C6 2_666 . . 138.2(3) no
    Ce O3 C7 1_655 . . 140.1(3) no
    Ce O4 C7 . . . 127.9(3) no
    Ce O5 C8 . . . 121.3(3) no
    Ce O6 C8 2_667 . . 120.9(3) no
    Ce O7 H7B . . . 105.00 no
    H7A O7 H7B . . . 99.00 no
    Ce O7 H7A . . . 96.00 no
    Ce O8 H8A . . . 127.00 no
    H8A O8 H8B . . . 113.00 no
    Ce O8 H8B . . . 119.00 no
    Ce O9 H9A . . . 120.00 no
    H9A O9 H9B . . . 96.00 no
    Ce O9 H9B . . . 107.00 no
    H10A O10 H10B . . . 112.00 no
    Ce N1 C5 . . . 123.6(3) no
    Ce N1 C1 . . . 118.7(2) no
    C1 N1 C5 . . . 117.1(3) no
    N1 C1 C4 . . . 122.5(4) no
    N1 C1 C7 . . . 115.4(4) no
    C4 C1 C7 . . . 122.1(4) no
    C3 C2 C5 . . . 118.1(4) no
    C2 C3 C6 . . . 121.4(4) no
    C4 C3 C6 . . . 120.3(4) no
    C2 C3 C4 . . . 118.3(4) no
    C1 C4 C3 . . . 119.8(4) no
    N1 C5 C2 . . . 124.1(4) no
    O1 C6 O2 . . . 127.1(4) no
    O2 C6 C3 . . . 116.8(4) no
    O1 C6 C3 . . . 116.0(4) no
    O4 C7 C1 . . . 116.2(4) no
    O3 C7 C1 . . . 119.4(4) no
    O3 C7 O4 . . . 124.4(4) no
    O5 C8 O6 . . . 126.7(4) no
    O5 C8 C8 . . 2_667 116.7(4) no
    O6 C8 C8 . . 2_667 116.6(4) no
    C5 C2 H2A . . . 121.00 no
    C3 C2 H2A . . . 121.00 no
    C1 C4 H4A . . . 120.00 no
    C3 C4 H4A . . . 120.00 no
    N1 C5 H5A . . . 118.00 no
    C2 C5 H5A . . . 118.00 no
loop_
    _geom_torsion_atom_site_label_1
    _geom_torsion_atom_site_label_2
    _geom_torsion_atom_site_label_3
    _geom_torsion_atom_site_label_4
    _geom_torsion_site_symmetry_1
    _geom_torsion_site_symmetry_2
    _geom_torsion_site_symmetry_3
    _geom_torsion_site_symmetry_4
    _geom_torsion
    _geom_torsion_publ_flag
    O5 Ce O4 C7 . . . . 158.0(4) no
    O7 Ce O4 C7 . . . . -143.7(4) no
    O8 Ce O4 C7 . . . . 76.7(4) no
    O9 Ce O4 C7 . . . . 116.9(4) no
    N1 Ce O4 C7 . . . . 0.5(4) no
    O3 Ce O4 C7 1_455 . . . 3.6(5) no
    O1 Ce O4 C7 2_666 . . . -68.9(4) no
    O6 Ce O4 C7 2_667 . . . -134.6(4) no
    O4 Ce O5 C8 . . . . 80.8(4) no
    O7 Ce O5 C8 . . . . -67.9(4) no
    O8 Ce O5 C8 . . . . 158.9(4) no
    O9 Ce O5 C8 . . . . -132.4(4) no
    N1 Ce O5 C8 . . . . 106.9(4) no
    O3 Ce O5 C8 1_455 . . . -127.4(4) no
    O1 Ce O5 C8 2_666 . . . -1.5(5) no
    O6 Ce O5 C8 2_667 . . . 5.4(4) no
    O4 Ce N1 C1 . . . . -6.1(3) no
    O4 Ce N1 C5 . . . . -176.6(4) no
    O5 Ce N1 C1 . . . . -35.2(4) no
    O5 Ce N1 C5 . . . . 154.3(3) no
    O7 Ce N1 C1 . . . . 135.9(3) no
    O7 Ce N1 C5 . . . . -34.6(5) no
    O8 Ce N1 C1 . . . . -89.7(3) no
    O8 Ce N1 C5 . . . . 99.8(4) no
    O9 Ce N1 C1 . . . . -126.2(3) no
    O9 Ce N1 C5 . . . . 63.3(4) no
    O3 Ce N1 C1 1_455 . . . 176.1(3) no
    O3 Ce N1 C5 1_455 . . . 5.6(3) no
    O1 Ce N1 C1 2_666 . . . 98.5(3) no
    O1 Ce N1 C5 2_666 . . . -72.0(3) no
    O6 Ce N1 C1 2_667 . . . 41.2(3) no
    O6 Ce N1 C5 2_667 . . . -129.3(3) no
    O4 Ce O3 C7 . . 1_455 1_455 -172.6(4) no
    O5 Ce O3 C7 . . 1_455 1_455 49.5(6) no
    O7 Ce O3 C7 . . 1_455 1_455 -12.4(5) no
    O8 Ce O3 C7 . . 1_455 1_455 119.4(5) no
    O9 Ce O3 C7 . . 1_455 1_455 54.3(5) no
    N1 Ce O3 C7 . . 1_455 1_455 -169.8(5) no
    O4 Ce O1 C6 . . 2_666 2_666 131.6(5) no
    O5 Ce O1 C6 . . 2_666 2_666 -154.8(4) no
    O7 Ce O1 C6 . . 2_666 2_666 -85.4(5) no
    O8 Ce O1 C6 . . 2_666 2_666 60.0(6) no
    O9 Ce O1 C6 . . 2_666 2_666 -54.6(5) no
    N1 Ce O1 C6 . . 2_666 2_666 73.5(5) no
    O4 Ce O6 C8 . . 2_667 2_667 -87.9(4) no
    O5 Ce O6 C8 . . 2_667 2_667 -5.9(3) no
    O7 Ce O6 C8 . . 2_667 2_667 86.3(4) no
    O8 Ce O6 C8 . . 2_667 2_667 -43.3(4) no
    O9 Ce O6 C8 . . 2_667 2_667 37.9(4) no
    N1 Ce O6 C8 . . 2_667 2_667 -130.9(3) no
    Ce O1 C6 O2 2_666 . . . -76.7(7) no
    Ce O1 C6 C3 2_666 . . . 101.7(5) no
    Ce O3 C7 O4 1_655 . . . -12.4(8) no
    Ce O3 C7 C1 1_655 . . . 168.6(3) no
    Ce O4 C7 O3 . . . . -174.5(3) no
    Ce O4 C7 C1 . . . . 4.5(6) no
    Ce O5 C8 O6 . . . . 174.3(4) no
    Ce O5 C8 C8 . . . 2_667 -4.7(6) no
    Ce O6 C8 O5 2_667 . . . 175.0(4) no
    Ce O6 C8 C8 2_667 . . 2_667 -6.0(5) no
    Ce N1 C1 C4 . . . . -169.4(3) no
    Ce N1 C1 C7 . . . . 10.5(5) no
    C5 N1 C1 C4 . . . . 1.7(6) no
    C5 N1 C1 C7 . . . . -178.4(4) no
    Ce N1 C5 C2 . . . . 168.0(3) no
    C1 N1 C5 C2 . . . . -2.7(7) no
    N1 C1 C4 C3 . . . . 1.0(6) no
    C7 C1 C4 C3 . . . . -178.8(4) no
    N1 C1 C7 O3 . . . . 169.2(4) no
    N1 C1 C7 O4 . . . . -9.8(6) no
    C4 C1 C7 O3 . . . . -11.0(6) no
    C4 C1 C7 O4 . . . . 170.0(4) no
    C5 C2 C3 C4 . . . . 2.0(6) no
    C5 C2 C3 C6 . . . . -177.4(4) no
    C3 C2 C5 N1 . . . . 0.9(7) no
    C2 C3 C4 C1 . . . . -2.8(7) no
    C6 C3 C4 C1 . . . . 176.5(4) no
    C2 C3 C6 O1 . . . . 27.1(6) no
    C2 C3 C6 O2 . . . . -154.4(5) no
    C4 C3 C6 O1 . . . . -152.3(4) no
    C4 C3 C6 O2 . . . . 26.3(6) no
    O5 C8 C8 O5 . . 2_667 2_667 -180.0(5) no
    O5 C8 C8 O6 . . 2_667 2_667 -0.9(6) no
    O6 C8 C8 O5 . . 2_667 2_667 0.9(6) no
    O6 C8 C8 O6 . . 2_667 2_667 180.0(4) no
loop_
    _geom_hbond_atom_site_label_D
    _geom_hbond_atom_site_label_H
    _geom_hbond_atom_site_label_A
    _geom_hbond_site_symmetry_A
    _geom_hbond_distance_DH
    _geom_hbond_distance_HA
    _geom_hbond_distance_DA
    _geom_hbond_angle_DHA
    _geom_hbond_publ_flag
    O7 H7A O4 1_455 0.86 2.03 2.879(6) 171.00 yes
    O7 H7B O10 1_565 0.83 1.84 2.569(10) 146.00 yes
    O8 H8A O6 2_657 0.92 2.00 2.910(5) 170.00 yes
    O8 H8B O2 2_756 0.86 1.84 2.655(6) 159.00 yes
    O9 H9A O6 2_657 0.99 2.01 2.987(6) 169.00 yes
    O9 H9B O10 . 0.84 1.93 2.440(10) 118.00 yes
    O10 H10A O5 1_455 0.84 2.12 2.844(9) 143.00 yes
    O10 H10A O8 1_455 0.84 2.39 2.913(10) 121.00 yes
    O10 H10B O9 2_557 0.94 1.63 2.501(11) 153.00 yes
    C5 H5A O3 1_455 0.93 2.46 3.131(5) 129.00 yes
