# Supplementary material for: Poly[[hexa­aqua­(μ2-oxalato-κ4 O 1,O 2:O 1′,O 2′)bis(μ3-pyridine-2,4-dicarboxyl­ato-κ4 N,O 1:O 1′:O 4)dicerium(III)] monohydrate]
Source: Acta Crystallogr Sect E Struct Rep Online. 2011 Dec 7;68(Pt 1):m21–2. doi: 10.1107/S1600536811051956 (PMC3254299; doi:10.1107/S1600536811051956)
Supplement: Supplementary file 2 [file e-68-00m21-Isup2.hkl]

# 
# h,k,l, Fc-squared, Fo-squared, sigma(Fo-squared) and status flag 
# 
data_I
_shelx_title ' au10m in P-1' 
_shelx_refln_list_code          4 
_shelx_F_calc_maximum      129.10 
_exptl_crystal_F_000       398.00 
_reflns_d_resolution_high  0.7620 
 
loop_ 
 _symmetry_equiv_pos_as_xyz 
 'x, y, z' 
 '-x, -y, -z' 
 
_cell_length_a     6.4160 
_cell_length_b     6.6486 
_cell_length_c    13.9920 
_cell_angle_alpha  89.917 
_cell_angle_beta   85.588 
_cell_angle_gamma  73.676 
 
_shelx_F_squared_multiplier     1.000 
 
loop_ 
 _refln_index_h 
 _refln_index_k 
 _refln_index_l 
 _refln_F_squared_calc 
 _refln_F_squared_meas 
 _refln_F_squared_sigma 
 _refln_observed_status 
   1   0   0     4921.57     4860.02    222.23 o 
   2   0   0      552.05      608.34     13.56 o 
   3   0   0      555.74      572.08     12.04 o 
   4   0   0     3147.34     3141.67     29.17 o 
   5   0   0      413.98      415.64     15.46 o 
   6   0   0        1.83        3.01      9.99 o 
   7   0   0     1229.61     1173.57     32.33 o 
   8   0   0      720.87      805.32     46.69 o 
  -7   1   0      149.04      127.44     17.63 o 
  -6   1   0      717.75      668.59     29.59 o 
  -5   1   0     3310.53     3484.98     37.63 o 
  -4   1   0     2453.51     2616.04     54.43 o 
  -3   1   0       99.96      100.85      5.59 o 
  -2   1   0     3963.22     3876.93     88.07 o 
  -1   1   0     1846.64     2068.27     19.36 o 
   0   1   0     4782.22     4888.88     32.14 o 
   1   1   0       38.28       44.97      1.80 o 
   2   1   0     4505.30     4560.00     42.65 o 
   3   1   0     9918.45     9688.38     34.90 o 
   4   1   0      488.04      650.08     21.69 o 
   5   1   0     1597.28     1316.43     18.44 o 
   6   1   0     2220.76     2328.38     35.36 o 
   7   1   0      457.67      455.61     22.57 o 
   8   1   0       13.93       15.30     16.92 o 
  -7   2   0      486.78      489.94     38.98 o 
  -6   2   0      584.65      580.63     25.06 o 
  -5   2   0     1340.74     1317.60     51.12 o 
  -4   2   0       57.49       69.53      9.24 o 
  -3   2   0      932.00      892.51     52.78 o 
  -2   2   0     4839.55     4945.74    125.73 o 
  -1   2   0      748.74      844.48     17.95 o 
   0   2   0    16666.83    16113.07     59.40 o 
   1   2   0     2086.89     2173.71     37.49 o 
   2   2   0     6214.69     5850.58     47.21 o 
   3   2   0      598.50      830.71     22.39 o 
   4   2   0     4606.22     4718.77     73.55 o 
   5   2   0     3000.24     2879.91    110.88 o 
   6   2   0     2266.73     2295.74     35.11 o 
   7   2   0      335.60      400.79     21.60 o 
   8   2   0      717.74      666.21     30.44 o 
  -6   3   0        8.43       15.51     20.62 o 
  -5   3   0      265.49      285.07     26.88 o 
  -4   3   0     2792.83     2864.30     73.30 o 
  -3   3   0     1027.55     1039.80     23.19 o 
  -2   3   0      102.33      103.80      6.89 o 
  -1   3   0     1389.35     1298.94     47.51 o 
   0   3   0    11663.44    11741.51     40.65 o 
   1   3   0     7426.00     7847.11    138.33 o 
   2   3   0     1385.09     1501.81     33.82 o 
   3   3   0     2228.94     2072.48     46.70 o 
   4   3   0     1675.20     1846.64     56.62 o 
   5   3   0      590.65      500.90     17.52 o 
   6   3   0      130.88      111.22     13.29 o 
   7   3   0     1158.64     1105.36     29.25 o 
   8   3   0      858.37      839.39     51.67 o 
  -5   4   0      938.49      940.58     42.35 o 
  -4   4   0      386.88      360.67     26.25 o 
  -3   4   0       43.14       34.31     11.00 o 
  -2   4   0     1278.48     1327.80     88.11 o 
  -1   4   0     2512.30     2503.65     79.71 o 
   0   4   0        4.49       10.29      4.30 o 
   1   4   0      100.18      101.22      6.20 o 
   2   4   0     7832.34     8178.63    190.55 o 
   3   4   0     5140.58     4972.31     62.18 o 
   4   4   0      122.34      112.66      8.56 o 
   5   4   0      848.81      832.94     30.54 o 
   6   4   0     2550.70     2173.27     44.36 o 
   7   4   0      374.84      429.14     23.11 o 
   8   4   0        2.89        2.73     18.13 o 
  -5   5   0       96.19       76.04     26.81 o 
  -4   5   0      175.00      172.36     23.80 o 
  -3   5   0      819.10      793.71     34.02 o 
  -2   5   0     1424.06     1381.44     28.86 o 
  -1   5   0      525.70      480.21     27.00 o 
   0   5   0     1787.13     1795.10     24.23 o 
   1   5   0     1083.65     1157.77     27.10 o 
   2   5   0      788.71      841.92     32.24 o 
   3   5   0        1.43        5.59      6.85 o 
   4   5   0     1694.79     1506.23     23.93 o 
   5   5   0     2547.68     2497.18     30.25 o 
   6   5   0      745.35      705.82     27.21 o 
   7   5   0       77.34       64.14     17.52 o 
  -4   6   0      371.08      375.48     39.23 o 
  -3   6   0      796.70      806.56     40.40 o 
  -2   6   0        0.01        0.00     17.21 o 
  -1   6   0      226.32      239.55     21.79 o 
   0   6   0      465.04      487.51     15.18 o 
   1   6   0      461.81      481.38     37.55 o 
   2   6   0      717.39      711.12     29.47 o 
   3   6   0     2491.31     2483.78     59.25 o 
   4   6   0     1334.34     1251.39     40.63 o 
   5   6   0      339.80      388.50     23.90 o 
   6   6   0      465.00      534.99     21.47 o 
   7   6   0      721.03      703.92     30.47 o 
  -2   7   0      656.22      667.07     41.44 o 
  -1   7   0     1029.65     1079.91     89.61 o 
   0   7   0      146.48      168.19     16.52 o 
   1   7   0      118.21      129.74     14.88 o 
   2   7   0     1120.45     1124.98     34.70 o 
   3   7   0     1215.59     1297.72     53.07 o 
   4   7   0       51.26       57.04     11.85 o 
   5   7   0      231.32      233.66     20.84 o 
   6   7   0      923.20      929.66     32.79 o 
   1   8   0      478.84      441.03     36.20 o 
   2   8   0       56.15       48.00     23.03 o 
   3   8   0       25.58       19.77     15.51 o 
   4   8   0      586.90      634.24     30.93 o 
   5   8   0      698.89      718.41     31.88 o 
  -5  -8   1      306.71      295.11     25.19 o 
  -4  -8   1       18.22        9.80     17.25 o 
  -3  -8   1      487.53      527.88     31.64 o 
  -2  -8   1      444.56      463.67     26.50 o 
  -1  -8   1        0.48        0.00     15.55 o 
   0  -8   1       53.28       72.89     29.01 o 
   1  -8   1      284.49      352.15     38.48 o 
  -6  -7   1       33.06       30.60     14.80 o 
  -5  -7   1      226.46      230.61     19.31 o 
  -4  -7   1      987.42     1006.95     24.64 o 
  -3  -7   1      879.29      895.98     24.06 o 
  -2  -7   1       41.50       48.27     11.46 o 
  -1  -7   1      545.79      572.30     25.11 o 
   0  -7   1     1192.63     1258.61     30.52 o 
   1  -7   1       52.30       61.29     23.64 o 
   2  -7   1       20.01        8.78     23.72 o 
  -7  -6   1       12.90        7.01     16.20 o 
  -6  -6   1     1373.14     1323.20     27.97 o 
  -5  -6   1     1882.79     1942.14     30.00 o 
  -4  -6   1      899.25      902.27     20.93 o 
  -3  -6   1       24.36       27.64      9.23 o 
  -2  -6   1     1847.44     1884.94     57.32 o 
  -1  -6   1     1274.97     1302.19     40.14 o 
   0  -6   1     1119.25     1087.14     42.81 o 
   1  -6   1       57.98       65.20     10.21 o 
   2  -6   1      980.83      995.79     91.52 o 
   3  -6   1      333.73      361.54     33.73 o 
   4  -6   1       15.05        0.00     21.79 o 
  -7  -5   1      524.70      561.39     26.83 o 
  -6  -5   1     1671.07     1677.33     43.19 o 
  -5  -5   1      804.14      779.16     19.28 o 
  -4  -5   1       31.78       35.86      8.17 o 
  -3  -5   1     1938.60     1903.41     47.71 o 
  -2  -5   1     1557.87     1663.04     39.50 o 
  -1  -5   1        8.64        8.02      5.40 o 
   0  -5   1      726.75      741.53     23.35 o 
   1  -5   1     1389.90     1293.60     38.13 o 
   2  -5   1      674.63      696.70     21.80 o 
   3  -5   1        0.30        0.00     14.53 o 
   4  -5   1      870.86      804.78     39.62 o 
   5  -5   1      481.68      486.89     40.21 o 
  -8  -4   1      703.79      694.38     31.89 o 
  -7  -4   1     1405.32     1418.97     34.04 o 
  -6  -4   1        1.17        0.00     10.39 o 
  -5  -4   1      480.23      456.19     37.75 o 
  -4  -4   1     3301.01     3208.21     50.28 o 
  -3  -4   1     1429.83     1360.29     18.80 o 
  -2  -4   1      123.85      127.64      6.96 o 
  -1  -4   1     1423.05     1425.26     38.44 o 
   0  -4   1     8952.45     9136.73    129.96 o 
   1  -4   1      905.92      913.63     24.09 o 
   2  -4   1      505.48      509.00     11.60 o 
   3  -4   1      586.11      578.98     27.67 o 
   4  -4   1     1518.93     1367.09     41.20 o 
   5  -4   1       90.10       81.47     23.04 o 
   6  -4   1       45.60       42.04     23.37 o 
  -8  -3   1      562.31      524.62     28.78 o 
  -7  -3   1       36.53       21.37     14.39 o 
  -6  -3   1     1826.82     1680.99     31.54 o 
  -5  -3   1     3594.24     3493.04     92.25 o 
  -4  -3   1     2694.51     2774.60     61.33 o 
  -3  -3   1      503.74      533.93     11.33 o 
  -2  -3   1     4497.90     4475.16     26.82 o 
  -1  -3   1    10754.76    10991.27    126.51 o 
   0  -3   1     2488.08     2640.06     30.81 o 
   1  -3   1       16.90       14.05      3.81 o 
   2  -3   1     1451.27     1472.12     20.84 o 
   3  -3   1     1607.39     1578.66     29.70 o 
   4  -3   1       20.84       18.49      9.83 o 
   5  -3   1      667.12      660.89     33.39 o 
   6  -3   1      687.96      678.71     38.62 o 
  -8  -2   1       26.18       44.51     17.87 o 
  -7  -2   1     1106.40     1040.17     55.02 o 
  -6  -2   1     1239.76     1342.76     28.28 o 
  -5  -2   1      802.97      781.26     19.92 o 
  -4  -2   1      576.34      582.53      9.65 o 
  -3  -2   1     4425.59     4425.81    108.54 o 
  -2  -2   1     3923.42     3723.28     32.56 o 
  -1  -2   1      742.42      809.81     16.80 o 
   0  -2   1    16638.46    16267.51    101.42 o 
   1  -2   1     2544.13     2566.58     22.62 o 
   2  -2   1     3965.28     4095.78     49.39 o 
   3  -2   1        0.90        1.71      4.32 o 
   4  -2   1     2891.83     2696.25     51.62 o 
   5  -2   1     1514.16     1534.50     28.26 o 
   6  -2   1      653.25      650.59     35.20 o 
   7  -2   1       57.79       50.21     25.45 o 
  -8  -1   1      907.56      899.63     58.19 o 
  -7  -1   1     1516.78     1562.11     34.95 o 
  -6  -1   1      166.44      163.52     17.72 o 
  -5  -1   1      734.48      809.76     31.03 o 
  -4  -1   1     4114.59     4162.30    102.85 o 
  -3  -1   1     2224.54     2235.61     66.04 o 
  -2  -1   1     2593.57     2556.54     20.30 o 
  -1  -1   1     3882.69     4131.84     55.29 o 
   0  -1   1    13316.52    12330.73    228.47 o 
   1  -1   1     6083.51     6181.45    123.78 o 
   2  -1   1     1033.21     1054.79     24.58 o 
   3  -1   1     7356.58     7710.13    114.63 o 
   4  -1   1     1574.27     1540.38     29.15 o 
   5  -1   1      442.83      498.87     17.49 o 
   6  -1   1      367.33      418.22     28.74 o 
   7  -1   1      696.01      702.63     39.24 o 
  -8   0   1      417.05      481.99     43.29 o 
  -7   0   1        3.46        5.19     14.32 o 
  -6   0   1      649.64      639.25     21.07 o 
  -5   0   1     3510.47     3609.45    220.94 o 
  -4   0   1      898.32      920.60     17.79 o 
  -3   0   1      107.43       87.10      7.40 o 
  -2   0   1     8605.05     8634.45     36.16 o 
  -1   0   1    11135.62    10945.20    219.69 o 
   0   0   1      853.39      816.88     10.50 o 
   1   0   1     1241.90     1290.19     18.63 o 
   2   0   1     4480.61     4472.79     24.02 o 
   3   0   1     3508.68     4027.47    137.50 o 
   4   0   1       50.98       62.37      6.91 o 
   5   0   1     1302.74     1291.80     64.93 o 
   6   0   1     3275.57     3222.80     58.35 o 
   7   0   1      311.48      288.93     31.07 o 
   8   0   1       21.79       18.84     25.56 o 
  -7   1   1     1094.49     1147.04     32.06 o 
  -6   1   1     1141.39     1148.31     27.63 o 
  -5   1   1      245.71      256.19     15.92 o 
  -4   1   1     1777.79     1826.57     45.62 o 
  -3   1   1     4073.00     4005.34     76.28 o 
  -2   1   1     8255.36     7892.69    248.93 o 
  -1   1   1     3185.08     3271.81     49.07 o 
   0   1   1     5705.47     5612.43    135.01 o 
   1   1   1    14724.65    14545.90    228.61 o 
   2   1   1     1006.29     1062.30      9.42 o 
   3   1   1      183.18      177.93      7.33 o 
   4   1   1     2657.33     2864.39     92.92 o 
   5   1   1     2528.75     2376.97     64.72 o 
   6   1   1      543.47      588.59     34.64 o 
   7   1   1      112.78      137.34     15.66 o 
   8   1   1      822.01      847.11     31.96 o 
  -7   2   1      695.77      731.14     44.15 o 
  -6   2   1       81.13       82.41     14.92 o 
  -5   2   1      374.70      374.38     19.01 o 
  -4   2   1     2244.18     2324.73     30.57 o 
  -3   2   1     1385.04     1524.50     70.15 o 
  -2   2   1      218.97      232.57      6.62 o 
  -1   2   1     7590.41     7408.83     77.40 o 
   0   2   1      789.06      834.44     20.42 o 
   1   2   1     3388.64     3520.78     58.07 o 
   2   2   1     1863.54     2255.74     70.84 o 
   3   2   1    10140.45     9641.81    142.83 o 
   4   2   1     4261.97     4366.23     65.36 o 
   5   2   1      120.82      133.10     11.13 o 
   6   2   1      849.34      746.57     22.59 o 
   7   2   1     1339.82     1458.05     54.33 o 
   8   2   1      571.39      513.71     28.50 o 
  -6   3   1      363.98      404.13     32.38 o 
  -5   3   1      761.46      757.53     25.08 o 
  -4   3   1      441.93      461.82     18.95 o 
  -3   3   1      445.62      424.41     16.33 o 
  -2   3   1     2930.96     2911.66     22.98 o 
  -1   3   1     5573.39     5627.25    167.01 o 
   0   3   1       37.89       45.95      4.26 o 
   1   3   1     2283.06     2441.97     75.27 o 
   2   3   1     8204.21     8281.42    179.08 o 
   3   3   1     3865.22     4094.62     98.22 o 
   4   3   1       76.98      124.63      8.10 o 
   5   3   1     1408.99     1661.63     67.03 o 
   6   3   1     2894.61     2559.78     76.35 o 
   7   3   1      683.26      657.10     25.51 o 
   8   3   1       86.99       91.16     19.11 o 
  -5   4   1       51.49       30.99     21.70 o 
  -4   4   1      481.23      505.90     23.19 o 
  -3   4   1     2755.42     2707.09     88.80 o 
  -2   4   1     1394.45     1334.97     24.73 o 
  -1   4   1     1122.20     1126.80     35.46 o 
   0   4   1      518.53      563.74     16.42 o 
   1   4   1     4294.32     4394.94     95.78 o 
   2   4   1      980.79     1149.92     29.80 o 
   3   4   1      354.48      397.90     19.23 o 
   4   4   1     1179.53     1102.97     19.32 o 
   5   4   1     1950.24     1889.70    139.81 o 
   6   4   1       93.10       69.94     13.08 o 
   7   4   1      317.22      250.40     20.54 o 
   8   4   1     1207.18     1323.68     37.30 o 
  -5   5   1      201.26      170.66     28.73 o 
  -4   5   1      671.70      596.12     35.03 o 
  -3   5   1      446.21      408.69     27.83 o 
  -2   5   1       24.48       22.12     11.63 o 
  -1   5   1     1508.85     1549.58     39.32 o 
   0   5   1     1582.32     1621.05     18.33 o 
   1   5   1       62.85       70.08      6.77 o 
   2   5   1      344.75      303.27     10.33 o 
   3   5   1     4062.81     4262.61     34.24 o 
   4   5   1     2256.77     2028.58     31.68 o 
   5   5   1      117.94      146.67      9.69 o 
   6   5   1      895.35      838.72     26.49 o 
   7   5   1     1213.30     1151.76     46.85 o 
  -4   6   1       31.75       51.38     24.77 o 
  -3   6   1       95.93       96.27     22.18 o 
  -2   6   1      752.24      707.47     34.08 o 
  -1   6   1     1106.26     1132.52     30.36 o 
   0   6   1       10.58       22.08      7.82 o 
   1   6   1     1171.00     1186.91     21.79 o 
   2   6   1     2195.42     2267.01     49.98 o 
   3   6   1     1642.60     1651.11     34.55 o 
   4   6   1       12.61        6.96      9.21 o 
   5   6   1      592.47      561.49     19.23 o 
   6   6   1     1145.90     1265.26     33.33 o 
   7   6   1      258.73      228.78     31.65 o 
  -2   7   1      393.23      395.01     37.60 o 
  -1   7   1        2.36       10.83     14.51 o 
   0   7   1      158.97      162.86     15.97 o 
   1   7   1      893.07      931.67     22.86 o 
   2   7   1      393.68      347.68     22.33 o 
   3   7   1      195.19      162.59     15.75 o 
   4   7   1      749.67      798.38     27.69 o 
   5   7   1      768.37      781.68     28.54 o 
   6   7   1       29.36       23.01     23.82 o 
   1   8   1       62.70       63.26     22.71 o 
   2   8   1      153.73      177.62     26.40 o 
   3   8   1      573.00      572.79     28.18 o 
   4   8   1      492.92      502.10     27.22 o 
   5   8   1       15.83       10.05     18.65 o 
  -5  -8   2      297.47      337.00     27.72 o 
  -4  -8   2      478.99      470.66     28.79 o 
  -3  -8   2       79.13       79.54     22.24 o 
  -2  -8   2       68.07       59.37     23.94 o 
  -1  -8   2      513.16      536.38     27.60 o 
   0  -8   2      928.04     1034.40     51.91 o 
  -6  -7   2      598.30      578.33     24.78 o 
  -5  -7   2     1075.14     1065.34     35.81 o 
  -4  -7   2      487.99      468.74     20.51 o 
  -3  -7   2      200.77      218.89     15.41 o 
  -2  -7   2     1193.04     1237.85     30.41 o 
  -1  -7   2      755.15      794.01     27.13 o 
   0  -7   2       87.76       94.94     15.86 o 
   1  -7   2       66.07       67.65     17.06 o 
   2  -7   2      326.97      330.52     32.79 o 
  -7  -6   2      941.89      933.74     28.65 o 
  -6  -6   2     1003.71     1000.90     25.74 o 
  -5  -6   2      265.65      276.64     13.93 o 
  -4  -6   2       56.84       65.57     10.70 o 
  -3  -6   2     1110.59     1123.30     21.80 o 
  -2  -6   2     1105.22     1104.81     21.03 o 
  -1  -6   2        1.35        0.00      8.85 o 
   0  -6   2     1472.94     1429.71     54.02 o 
   1  -6   2     1020.64     1044.23     21.39 o 
   2  -6   2      220.71      216.31     33.40 o 
   3  -6   2        3.22        2.85     20.41 o 
   4  -6   2      278.92      275.04     33.17 o 
  -7  -5   2     1033.03     1001.55     32.72 o 
  -6  -5   2        9.53       15.92     10.34 o 
  -5  -5   2     1122.17     1136.39     22.62 o 
  -4  -5   2     2666.37     2705.92     30.01 o 
  -3  -5   2      684.12      694.41     16.64 o 
  -2  -5   2       85.62       90.27      8.65 o 
  -1  -5   2     1480.94     1484.86     37.43 o 
   0  -5   2     2872.06     2775.35     52.53 o 
   1  -5   2     1068.76     1054.65     25.17 o 
   2  -5   2      157.78      164.62     21.69 o 
   3  -5   2     1171.05     1195.97     40.67 o 
   4  -5   2      248.59      228.29     27.07 o 
   5  -5   2        1.91        0.00     24.48 o 
  -8  -4   2      424.10      477.15     41.12 o 
  -7  -4   2        6.02       11.12     13.44 o 
  -6  -4   2      930.54      917.18     21.74 o 
  -5  -4   2     2457.03     2394.86     39.76 o 
  -4  -4   2      750.28      740.37     16.06 o 
  -3  -4   2      968.71      858.98     15.69 o 
  -2  -4   2     4478.25     4602.70    180.68 o 
  -1  -4   2     1762.26     1739.29     50.83 o 
   0  -4   2        1.04        2.57      4.37 o 
   1  -4   2     1292.76     1272.26     33.37 o 
   2  -4   2     3385.53     3412.88     46.04 o 
   3  -4   2     1530.37     1517.86     38.87 o 
   4  -4   2       20.88       18.07     16.54 o 
   5  -4   2      506.21      465.99     32.31 o 
  -8  -3   2      120.67      124.06     20.58 o 
  -7  -3   2     1614.11     1634.34     35.44 o 
  -6  -3   2     1597.24     1541.82     51.00 o 
  -5  -3   2      134.93      138.98      9.78 o 
  -4  -3   2      763.43      756.88     15.16 o 
  -3  -3   2     4903.69     4798.73     59.86 o 
  -2  -3   2     5196.52     5270.29     81.82 o 
  -1  -3   2      183.69      209.25      5.95 o 
   0  -3   2     4892.59     5101.16     98.04 o 
   1  -3   2     4689.14     4783.10     75.23 o 
   2  -3   2      238.63      246.77      8.78 o 
   3  -3   2       75.09       68.66      8.87 o 
   4  -3   2     1046.66     1044.40     35.04 o 
   5  -3   2     1405.20     1435.77     44.03 o 
   6  -3   2      164.98      147.10     25.32 o 
  -8  -2   2     1248.82     1305.69     37.23 o 
  -7  -2   2     1636.34     1513.80     47.50 o 
  -6  -2   2        5.53        4.59     10.63 o 
  -5  -2   2     1599.16     1607.95     91.91 o 
  -4  -2   2     5152.12     5372.01    153.30 o 
  -3  -2   2     3524.62     3605.38     78.88 o 
  -2  -2   2      287.93      283.85      7.43 o 
  -1  -2   2      489.58      486.83      6.34 o 
   0  -2   2     3309.72     3470.81     73.82 o 
   1  -2   2       19.40       24.53      2.92 o 
   2  -2   2     2274.59     2300.42     55.53 o 
   3  -2   2     5193.22     5361.68    196.95 o 
   4  -2   2     1870.95     1849.16     55.88 o 
   5  -2   2        5.83        0.00      9.01 o 
   6  -2   2      350.78      364.89     30.33 o 
   7  -2   2      536.14      629.42     39.87 o 
  -8  -1   2      385.56      368.85     26.80 o 
  -7  -1   2       29.39       24.77     14.22 o 
  -6  -1   2     1009.45     1056.40     67.19 o 
  -5  -1   2     2285.97     2212.79     82.57 o 
  -4  -1   2      579.33      547.17     10.33 o 
  -3  -1   2     5264.77     5351.99     64.04 o 
  -2  -1   2    13243.12    12759.98     99.79 o 
  -1  -1   2     5783.28     5927.99     92.04 o 
   0  -1   2      192.17      222.64      3.48 o 
   1  -1   2     2476.95     2841.56     27.77 o 
   2  -1   2     8447.86     8525.90    134.81 o 
   3  -1   2     6409.09     6650.86    134.05 o 
   4  -1   2       36.21       32.55      6.79 o 
   5  -1   2     1389.07     1381.00     55.16 o 
   6  -1   2     1497.68     1581.76     31.22 o 
   7  -1   2      250.32      239.08     28.21 o 
  -7   0   2     1094.51     1147.92     32.69 o 
  -6   0   2      749.66      793.91     23.43 o 
  -5   0   2      188.79      169.82     12.93 o 
  -4   0   2     2718.43     2585.32     98.00 o 
  -3   0   2     9250.53     9181.05     45.34 o 
  -2   0   2     8858.58     9216.38    101.43 o 
  -1   0   2     1416.82     1496.00     27.84 o 
   0   0   2     6075.04     5973.63    125.12 o 
   1   0   2     5691.83     5668.57     39.48 o 
   2   0   2      403.64      401.10     10.42 o 
   3   0   2      741.16      647.00     12.05 o 
   4   0   2     3256.69     3250.73     40.08 o 
   5   0   2     2556.93     2454.21     29.77 o 
   6   0   2      573.95      585.89     20.71 o 
   7   0   2      412.33      411.46     26.40 o 
   8   0   2      657.62      707.81     45.33 o 
  -7   1   2      682.96      689.95     23.80 o 
  -6   1   2        6.47        7.48     11.56 o 
  -5   1   2     1115.45     1113.57     24.65 o 
  -4   1   2     3437.02     3523.91    117.21 o 
  -3   1   2      572.22      563.89     17.99 o 
  -2   1   2      751.17      848.50     14.25 o 
  -1   1   2     2561.32     2846.15     29.05 o 
   0   1   2     6775.77     6811.86    466.55 o 
   1   1   2      131.94       84.23      3.39 o 
   2   1   2     5594.64     5857.08     37.72 o 
   3   1   2     7713.29     7945.65     41.24 o 
   4   1   2     2042.52     2036.63     41.50 o 
   5   1   2        0.11        0.00      6.66 o 
   6   1   2     1196.43     1041.22     34.77 o 
   7   1   2     1673.65     1758.29     75.09 o 
   8   1   2      415.04      398.63     26.95 o 
  -7   2   2       43.64       46.64     18.93 o 
  -6   2   2      630.37      704.69     26.51 o 
  -5   2   2     1717.20     1726.29     30.96 o 
  -4   2   2      108.89      113.23     10.66 o 
  -3   2   2     2238.06     2221.66     27.68 o 
  -2   2   2     5743.89     5963.03    181.46 o 
  -1   2   2     8489.73     8500.97    235.69 o 
   0   2   2        0.26       12.30      4.63 o 
   1   2   2       26.67       29.87      2.82 o 
   2   2   2     6718.77     7263.27    129.66 o 
   3   2   2     4036.26     3673.64     63.03 o 
   4   2   2      430.85      354.45     15.32 o 
   5   2   2     2795.18     2683.73     37.15 o 
   6   2   2     2318.48     2323.97     99.54 o 
   7   2   2      175.37      160.76     17.04 o 
   8   2   2      130.80      160.28     25.04 o 
  -6   3   2      257.91      301.99     35.67 o 
  -5   3   2       46.71       40.98     13.07 o 
  -4   3   2     1036.75     1067.12     30.62 o 
  -3   3   2     3006.11     2935.88    129.68 o 
  -2   3   2     3174.95     3058.66     35.92 o 
  -1   3   2      312.06      312.48     13.71 o 
   0   3   2     7165.15     7446.63    106.34 o 
   1   3   2     4174.19     4169.55     53.00 o 
   2   3   2     4075.20     4281.17    123.12 o 
   3   3   2      388.65      394.81      8.13 o 
   4   3   2     1760.83     1690.61     19.46 o 
   5   3   2     2366.01     2623.58    190.09 o 
   6   3   2      137.34       91.90     12.41 o 
   7   3   2      850.45      805.92     27.01 o 
   8   3   2     1166.34     1103.74     43.85 o 
  -5   4   2      672.12      651.03     37.19 o 
  -4   4   2      674.05      641.99     24.03 o 
  -3   4   2      287.92      281.81     17.45 o 
  -2   4   2      131.51      121.61     11.81 o 
  -1   4   2     2575.80     2621.86     91.36 o 
   0   4   2     3430.00     3705.11     98.36 o 
   1   4   2     1107.49     1115.13     23.09 o 
   2   4   2     2475.04     2334.90    100.48 o 
   3   4   2     3688.43     3996.43     91.16 o 
   4   4   2      562.13      550.61     28.67 o 
   5   4   2       26.63       24.03      9.45 o 
   6   4   2     1606.92     1575.63     72.59 o 
   7   4   2     1424.51     1323.03     43.68 o 
   8   4   2      502.05      576.04     29.06 o 
  -4   5   2       38.42        7.00     18.97 o 
  -3   5   2      114.24      109.51     16.13 o 
  -2   5   2     1292.40     1205.16     80.26 o 
  -1   5   2      430.36      413.14     12.07 o 
   0   5   2        7.43       11.69      6.15 o 
   1   5   2     1178.38     1158.81     15.97 o 
   2   5   2     3655.12     3699.52     93.56 o 
   3   5   2     1017.39     1035.88     26.42 o 
   4   5   2       89.68      132.22     10.27 o 
   5   5   2     1946.28     1685.28     30.85 o 
   6   5   2     1364.90     1367.78     38.71 o 
   7   5   2       45.24       34.20     15.68 o 
  -3   6   2      592.45      613.19     39.13 o 
  -2   6   2      357.04      324.64     28.48 o 
  -1   6   2      245.41      233.87     15.74 o 
   0   6   2     1779.65     1785.43     31.88 o 
   1   6   2     2508.53     2666.25     53.36 o 
   2   6   2      469.42      463.10     15.61 o 
   3   6   2        2.33        5.14      8.15 o 
   4   6   2      944.32      875.18     24.91 o 
   5   6   2     1074.48     1040.67     40.26 o 
   6   6   2        0.41        0.00     18.87 o 
   7   6   2      443.70      488.02     40.18 o 
  -2   7   2       66.54       64.45     23.54 o 
  -1   7   2      551.99      505.17     38.69 o 
   0   7   2      631.53      625.35     29.80 o 
   1   7   2      124.41      126.04     16.51 o 
   2   7   2      624.91      588.70     23.96 o 
   3   7   2     1112.60     1065.29     38.94 o 
   4   7   2      493.34      571.76     24.38 o 
   5   7   2        0.07        2.17     20.63 o 
   6   7   2      417.02      414.68     38.52 o 
   1   8   2      405.89      410.64     33.74 o 
   2   8   2      765.94      741.50     29.92 o 
   3   8   2      287.70      266.00     22.23 o 
   4   8   2       63.81       57.71     18.26 o 
   5   8   2      638.77      673.30     46.68 o 
  -4  -8   3       65.45       70.18     20.32 o 
  -3  -8   3      154.00      160.08     21.25 o 
  -2  -8   3      653.67      710.58     38.94 o 
  -1  -8   3      402.97      423.31     28.02 o 
   0  -8   3       17.69       36.71     18.31 o 
  -6  -7   3      678.86      644.66     25.67 o 
  -5  -7   3       17.11       12.42     13.59 o 
  -4  -7   3      552.77      551.97     21.66 o 
  -3  -7   3     1275.11     1251.51     71.06 o 
  -2  -7   3      500.63      514.83     59.32 o 
  -1  -7   3        2.96        2.85     12.65 o 
   0  -7   3      721.53      706.65     26.78 o 
   1  -7   3      723.01      723.80     77.65 o 
   2  -7   3      212.23      231.00     21.41 o 
  -7  -6   3      809.18      779.01     27.98 o 
  -6  -6   3        8.97        8.93     12.87 o 
  -5  -6   3      511.93      509.57     20.00 o 
  -4  -6   3     1159.74     1139.83     23.33 o 
  -3  -6   3      648.62      649.28     42.63 o 
  -2  -6   3      408.99      382.02     15.58 o 
  -1  -6   3     1247.37     1272.43     28.69 o 
   0  -6   3     1483.92     1478.07     23.83 o 
   1  -6   3       36.20       32.41      9.48 o 
   2  -6   3      223.59      218.44     23.57 o 
   3  -6   3      441.03      415.36     34.76 o 
   4  -6   3      329.76      362.89     35.75 o 
  -7  -5   3       54.71       37.32     16.37 o 
  -6  -5   3     1165.32     1030.70     41.74 o 
  -5  -5   3     1529.56     1584.60     68.34 o 
  -4  -5   3      300.44      301.02     14.38 o 
  -3  -5   3      544.08      556.40     17.45 o 
  -2  -5   3     1747.04     1707.06     28.49 o 
  -1  -5   3      654.18      661.21     12.77 o 
   0  -5   3        7.88       11.31      6.71 o 
   1  -5   3     1748.18     1679.33     22.83 o 
   2  -5   3     1738.41     1797.97     32.45 o 
   3  -5   3      583.23      587.22     32.11 o 
   4  -5   3       87.59       71.06     20.52 o 
   5  -5   3      307.38      311.77     37.41 o 
  -7  -4   3     1622.48     1634.91     37.64 o 
  -6  -4   3      807.71      796.70     21.29 o 
  -5  -4   3      219.15      205.20     12.82 o 
  -4  -4   3     2688.00     2590.56     31.69 o 
  -3  -4   3     5175.26     4928.27     34.45 o 
  -2  -4   3     1445.51     1475.02     40.77 o 
  -1  -4   3       26.72       30.54      4.69 o 
   0  -4   3     2784.54     2809.71     30.24 o 
   1  -4   3     2656.48     2538.65     33.72 o 
   2  -4   3      504.39      486.59     16.13 o 
   3  -4   3       93.00       96.42     15.71 o 
   4  -4   3     1412.66     1393.74     41.96 o 
   5  -4   3      382.56      383.76     30.64 o 
  -8  -3   3     1013.09     1052.25     35.90 o 
  -7  -3   3      698.25      656.98     25.45 o 
  -6  -3   3      170.76      186.05     15.95 o 
  -5  -3   3     2192.43     2003.87     35.77 o 
  -4  -3   3     5331.09     5407.11    185.01 o 
  -3  -3   3     1088.44     1060.22     15.61 o 
  -2  -3   3       15.27       21.35      3.24 o 
  -1  -3   3     4511.60     4578.82     98.26 o 
   0  -3   3     3718.85     3894.29     46.55 o 
   1  -3   3        2.52        3.75      3.77 o 
   2  -3   3     1343.38     1461.16     49.33 o 
   3  -3   3     2560.30     2525.56     30.45 o 
   4  -3   3      952.68      897.50     33.31 o 
   5  -3   3       14.88        7.36     14.46 o 
   6  -3   3      410.80      388.42     31.73 o 
  -8  -2   3      325.10      291.06     25.98 o 
  -7  -2   3      151.80      143.72     16.82 o 
  -6  -2   3     1418.13     1379.51     30.26 o 
  -5  -2   3     2533.91     2479.03     38.76 o 
  -4  -2   3      127.37      135.50      9.99 o 
  -3  -2   3     1461.16     1587.61     63.85 o 
  -2  -2   3     2532.62     2690.49     55.54 o 
  -1  -2   3     5191.33     5228.65     87.34 o 
   0  -2   3     3541.96     3899.83     81.31 o 
   1  -2   3     3965.45     4111.10     81.71 o 
   2  -2   3     7512.10     7575.78    242.72 o 
   3  -2   3     2033.54     2016.99     59.25 o 
   4  -2   3      378.84      376.30     14.78 o 
   5  -2   3     1121.10     1056.15     34.78 o 
   6  -2   3     1200.19     1237.29     44.36 o 
   7  -2   3       77.04       79.21     26.24 o 
  -8  -1   3      305.48      345.45     39.64 o 
  -7  -1   3     1171.56     1180.89     32.23 o 
  -6  -1   3      645.49      675.15     23.39 o 
  -5  -1   3       23.36       18.93      6.88 o 
  -4  -1   3     3684.01     3968.09    143.88 o 
  -3  -1   3     8375.26     8338.17    158.39 o 
  -2  -1   3     4647.48     5100.88    116.51 o 
  -1  -1   3        1.36       25.18      8.16 o 
   0  -1   3     5960.60     5765.72     20.10 o 
   1  -1   3     2130.22     2287.05     51.79 o 
   2  -1   3     1906.65     1958.82     41.62 o 
   3  -1   3     2150.03     2284.27     31.46 o 
   4  -1   3     3331.97     3276.31    133.52 o 
   5  -1   3     1579.86     1659.85     49.67 o 
   6  -1   3       32.62       41.79     17.60 o 
   7  -1   3      499.47      577.08     38.82 o 
  -7   0   3      167.50      157.75     19.06 o 
  -6   0   3       23.32       26.34      9.63 o 
  -5   0   3     3597.70     3571.51    112.59 o 
  -4   0   3     4766.74     4811.76     85.96 o 
  -3   0   3     1823.21     1891.25     40.10 o 
  -2   0   3      104.70       92.73      5.88 o 
  -1   0   3     8111.41     8610.31     51.86 o 
   0   0   3     4298.27     4183.65     69.55 o 
   1   0   3     2308.89     2198.95     35.41 o 
   2   0   3     2442.08     2515.61     24.20 o 
   3   0   3     6670.91     6826.37     36.33 o 
   4   0   3      502.16      614.44     18.48 o 
   5   0   3       21.16       12.73      7.80 o 
   6   0   3     1763.07     1831.25     29.71 o 
   7   0   3     1091.07     1086.34     42.37 o 
  -7   1   3       57.72       63.37     14.70 o 
  -6   1   3      910.79      899.52     52.35 o 
  -5   1   3     1880.89     1959.73     71.81 o 
  -4   1   3       85.46       84.80     10.70 o 
  -3   1   3      995.40     1006.03     18.56 o 
  -2   1   3     8087.11     8162.86     43.93 o 
  -1   1   3     5511.07     5563.51    183.80 o 
   0   1   3      416.83      458.04     21.14 o 
   1   1   3     5927.56     5721.12    156.27 o 
   2   1   3    10825.92    10918.76    116.79 o 
   3   1   3     1050.97     1120.80     24.39 o 
   4   1   3      126.93      198.07     10.66 o 
   5   1   3     2429.31     2410.32     73.84 o 
   6   1   3     2168.34     2028.81     47.54 o 
   7   1   3       19.36       33.30     13.75 o 
   8   1   3      228.13      241.38     28.87 o 
  -7   2   3      576.09      653.20     32.77 o 
  -6   2   3      676.80      705.22     27.28 o 
  -5   2   3       39.75       35.46     11.11 o 
  -4   2   3      945.86      945.06     22.93 o 
  -3   2   3     2805.89     2862.16     55.23 o 
  -2   2   3     1534.02     1537.08     32.98 o 
  -1   2   3     2032.04     1974.97     53.04 o 
   0   2   3     4682.81     4707.04    173.39 o 
   1   2   3    10714.65    10869.90     50.57 o 
   2   2   3      201.26      206.93      6.42 o 
   3   2   3     2234.41     2430.46     25.15 o 
   4   2   3     3747.53     3495.04     24.35 o 
   5   2   3     3105.86     2941.62     53.23 o 
   6   2   3       43.67       15.36     10.68 o 
   7   2   3      679.94      732.11     25.14 o 
   8   2   3     1262.20     1267.89     36.44 o 
  -6   3   3       50.78       58.65     17.85 o 
  -5   3   3      880.92      936.30     27.91 o 
  -4   3   3     1422.71     1393.94     34.10 o 
  -3   3   3      656.97      665.84     19.79 o 
  -2   3   3     1451.16     1399.55     45.61 o 
  -1   3   3     5090.17     4949.52    358.05 o 
   0   3   3     3156.58     3387.05     69.82 o 
   1   3   3      960.75     1064.93     11.28 o 
   2   3   3     1734.09     1836.42     36.18 o 
   3   3   3     3564.09     3447.98    115.47 o 
   4   3   3     1356.36     1442.54     16.56 o 
   5   3   3      183.48      157.50     12.19 o 
   6   3   3     1919.07     1997.34     64.51 o 
   7   3   3     1187.01     1120.36     88.99 o 
   8   3   3      268.67      245.14     22.71 o 
  -5   4   3      555.24      572.35     27.46 o 
  -4   4   3       47.89       42.66     12.79 o 
  -3   4   3      793.55      769.65     30.83 o 
  -2   4   3     2189.72     2055.87     60.53 o 
  -1   4   3     1611.79     1677.19     48.94 o 
   0   4   3       10.71       16.11      5.03 o 
   1   4   3     2812.29     2846.68     68.48 o 
   2   4   3     2671.69     2603.54     64.60 o 
   3   4   3      591.63      690.79     19.79 o 
   4   4   3      277.99      283.87     14.20 o 
   5   4   3     2122.70     2232.82     26.55 o 
   6   4   3     1109.36      997.65     25.94 o 
   7   4   3       52.30       45.19     13.95 o 
   8   4   3      535.25      506.13     39.52 o 
  -4   5   3      246.74      228.91     27.09 o 
  -3   5   3      519.85      500.10     32.50 o 
  -2   5   3       26.98       25.87     12.11 o 
  -1   5   3      648.40      636.16     21.37 o 
   0   5   3     2676.99     2681.19     46.55 o 
   1   5   3     3542.34     3502.73     42.60 o 
   2   5   3      169.39      202.96     10.24 o 
   3   5   3     1022.28      982.09     18.24 o 
   4   5   3     2416.73     2399.90     57.24 o 
   5   5   3     1490.74     1417.16     41.18 o 
   6   5   3        0.86        0.22     15.59 o 
   7   5   3      560.97      556.82     36.04 o 
  -3   6   3       44.10       37.64     23.97 o 
  -2   6   3      287.44      272.51     31.48 o 
  -1   6   3     1480.78     1486.88     32.70 o 
   0   6   3      957.77      972.37     20.82 o 
   1   6   3       12.67       13.90      9.40 o 
   2   6   3      648.92      697.15     22.16 o 
   3   6   3     1616.33     1536.74     30.57 o 
   4   6   3      695.22      647.07     33.73 o 
   5   6   3       75.46       60.16     19.51 o 
   6   6   3      883.74      892.22     42.65 o 
   7   6   3      799.37      805.28     43.49 o 
  -2   7   3      357.26      362.89     40.18 o 
  -1   7   3      241.69      208.61     28.93 o 
   0   7   3        2.40        0.00     16.16 o 
   1   7   3      609.42      619.78     24.87 o 
   2   7   3      627.47      598.67     23.99 o 
   3   7   3       93.07       85.41     15.29 o 
   4   7   3      241.06      234.25     27.48 o 
   5   7   3     1133.03     1171.09     46.73 o 
   6   7   3      486.12      542.63     38.32 o 
   1   8   3      480.09      461.41     44.44 o 
   2   8   3       35.28       21.71     17.34 o 
   3   8   3      323.44      295.35     34.70 o 
   4   8   3      762.69      795.73     47.58 o 
   5   8   3      445.14      442.30     39.54 o 
  -4  -8   4      349.26      356.23     26.27 o 
  -3  -8   4      708.34      774.66     33.54 o 
  -2  -8   4      129.95      119.44     19.40 o 
  -1  -8   4        8.87        8.64     18.04 o 
   0  -8   4      485.89      491.30     47.01 o 
  -6  -7   4       20.21       24.09     16.03 o 
  -5  -7   4      939.98      950.64     30.64 o 
  -4  -7   4     1200.18     1203.86     34.79 o 
  -3  -7   4      103.00      101.21     16.16 o 
  -2  -7   4      125.39      117.70     16.72 o 
  -1  -7   4      554.27      583.73     25.21 o 
   0  -7   4      591.40      618.95     27.09 o 
   1  -7   4        3.63        0.00     22.73 o 
   2  -7   4      158.10      160.67     21.76 o 
  -7  -6   4      215.79      257.54     25.34 o 
  -6  -6   4      891.67      887.61     25.62 o 
  -5  -6   4     1174.09     1190.06     25.67 o 
  -4  -6   4       85.81       98.56     12.04 o 
  -3  -6   4      550.97      547.83     18.02 o 
  -2  -6   4     2051.42     1957.34     40.63 o 
  -1  -6   4      831.02      883.17     43.83 o 
   0  -6   4       53.91       63.44     10.64 o 
   1  -6   4      465.36      473.40     17.55 o 
   2  -6   4      351.20      340.34     47.63 o 
   3  -6   4      162.05      173.71     26.64 o 
   4  -6   4       89.66       84.99     27.73 o 
  -7  -5   4     1120.45     1119.22     37.14 o 
  -6  -5   4      298.66      284.78     17.64 o 
  -5  -5   4       75.07       70.53     11.38 o 
  -4  -5   4     1783.07     1752.94     32.59 o 
  -3  -5   4     1932.25     1987.36     28.24 o 
  -2  -5   4     1160.44     1147.70     29.86 o 
  -1  -5   4      538.92      537.42     12.37 o 
   0  -5   4     2616.71     2572.08     26.95 o 
   1  -5   4     2126.90     2071.04     71.12 o 
   2  -5   4      131.93      136.06     10.81 o 
   3  -5   4      390.53      359.35     29.41 o 
   4  -5   4      540.63      511.25     36.06 o 
   5  -5   4      240.66      245.93     30.31 o 
  -7  -4   4      335.63      321.49     23.41 o 
  -6  -4   4      123.57      108.51     15.26 o 
  -5  -4   4     2114.48     2091.81     35.59 o 
  -4  -4   4     3839.51     3714.46     92.03 o 
  -3  -4   4       11.38       17.60      6.68 o 
  -2  -4   4      714.55      761.03     14.97 o 
  -1  -4   4     3112.85     2971.78     45.63 o 
   0  -4   4     1547.38     1490.79     15.56 o 
   1  -4   4      368.89      364.71     12.52 o 
   2  -4   4     1291.19     1294.65     26.83 o 
   3  -4   4     2059.93     1975.95     44.12 o 
   4  -4   4      290.48      287.82     27.18 o 
   5  -4   4       79.42       66.87     22.62 o 
  -7  -3   4      219.28      192.56     18.59 o 
  -6  -3   4     1765.86     1774.91     34.81 o 
  -5  -3   4     2554.82     2307.00     27.33 o 
  -4  -3   4      186.06      190.48     10.81 o 
  -3  -3   4     1535.15     1456.29     24.30 o 
  -2  -3   4     3788.98     3839.12     99.81 o 
  -1  -3   4     2137.50     2156.11     38.76 o 
   0  -3   4     1277.65     1304.82     18.48 o 
   1  -3   4     1749.28     1879.43     72.83 o 
   2  -3   4     3055.04     2942.01     83.12 o 
   3  -3   4      238.96      234.67     13.54 o 
   4  -3   4       70.76       68.10     15.88 o 
   5  -3   4     1173.58     1250.19     42.52 o 
   6  -3   4      732.97      731.05     41.22 o 
  -7  -2   4     1143.36     1074.63     33.34 o 
  -6  -2   4      892.03      860.70     25.46 o 
  -5  -2   4      423.75      393.82     17.87 o 
  -4  -2   4     2152.67     2063.99     32.19 o 
  -3  -2   4     3872.10     3954.86    105.85 o 
  -2  -2   4     3077.80     3262.85     80.81 o 
  -1  -2   4      785.43      826.66     12.74 o 
   0  -2   4    12367.41    12218.26    170.28 o 
   1  -2   4     5648.51     5587.78    127.08 o 
   2  -2   4      556.60      611.54     20.56 o 
   3  -2   4     1207.29     1309.25     53.08 o 
   4  -2   4      929.06      797.56     28.28 o 
   5  -2   4      646.88      631.96     29.23 o 
   6  -2   4       51.93       46.94     19.62 o 
   7  -2   4      497.19      544.43     39.30 o 
  -7  -1   4      368.58      353.82     23.35 o 
  -6  -1   4      285.15      242.99     17.96 o 
  -5  -1   4     2690.91     2756.44     83.11 o 
  -4  -1   4     1929.19     2025.67     85.55 o 
  -3  -1   4      475.89      495.12      9.30 o 
  -2  -1   4     6890.30     6847.69     89.91 o 
  -1  -1   4     5339.89     5454.08     84.83 o 
   0  -1   4     5584.58     5838.32    110.27 o 
   1  -1   4      173.28      181.48      8.36 o 
   2  -1   4     5449.04     5749.11    102.51 o 
   3  -1   4     7727.04     7806.66    123.27 o 
   4  -1   4     1535.82     1402.25     43.55 o 
   5  -1   4      145.14      120.39     11.99 o 
   6  -1   4     1329.80     1512.33     43.60 o 
   7  -1   4      519.08      509.19     35.81 o 
  -7   0   4      337.85      344.97     25.09 o 
  -6   0   4     1417.17     1459.61     47.77 o 
  -5   0   4     2646.15     2713.76     82.50 o 
  -4   0   4      159.75      167.91     10.37 o 
  -3   0   4     2396.07     2454.13     56.24 o 
  -2   0   4     7762.97     8114.18     64.58 o 
  -1   0   4      184.46      207.13      5.17 o 
   0   0   4      357.56      439.25      7.38 o 
   1   0   4     8092.97     8202.72    113.75 o 
   2   0   4     5898.08     5602.21     74.59 o 
   3   0   4     1735.84     1942.98     53.63 o 
   4   0   4      424.26      407.26     10.88 o 
   5   0   4     2100.25     1951.36     67.86 o 
   6   0   4      950.59      988.62     32.23 o 
   7   0   4        0.96        0.00     17.84 o 
  -7   1   4     1064.41     1144.80     36.06 o 
  -6   1   4      455.66      462.57     18.00 o 
  -5   1   4       14.35       11.96      9.70 o 
  -4   1   4     2131.85     2111.96     29.99 o 
  -3   1   4     2142.14     2289.52     39.60 o 
  -2   1   4     1916.54     2060.44     19.56 o 
  -1   1   4      483.02      501.48      8.57 o 
   0   1   4     9033.51     9006.12    191.70 o 
   1   1   4     4013.40     4112.52    112.28 o 
   2   1   4      960.21      976.62     18.37 o 
   3   1   4     2742.70     2642.11     73.85 o 
   4   1   4     3887.70     4347.42     33.74 o 
   5   1   4     1272.58     1063.89     50.06 o 
   6   1   4       48.39       41.86     10.35 o 
   7   1   4     1111.14     1126.52     40.99 o 
   8   1   4     1190.90     1322.92     56.97 o 
  -6   2   4      294.74      325.92     24.40 o 
  -5   2   4     1853.74     1914.80     34.54 o 
  -4   2   4      985.90     1024.99     24.41 o 
  -3   2   4       34.48       32.96      8.28 o 
  -2   2   4     1758.77     1732.31     24.58 o 
  -1   2   4    10574.57    10593.59    533.70 o 
   0   2   4     4376.27     4384.12    178.03 o 
   1   2   4      522.13      664.07     16.48 o 
   2   2   4     7076.05     8220.03    177.33 o 
   3   2   4     7880.78     7879.59     78.98 o 
   4   2   4     1653.33     1582.16     45.00 o 
   5   2   4       47.40       50.43      7.65 o 
   6   2   4     1346.11     1227.85     46.90 o 
   7   2   4      779.97      902.86     36.16 o 
   8   2   4       47.80       39.06     18.52 o 
  -6   3   4      720.54      740.62     32.87 o 
  -5   3   4     1019.34     1038.67     30.60 o 
  -4   3   4       15.78       14.13     10.60 o 
  -3   3   4     1463.76     1422.32     41.25 o 
  -2   3   4     3831.20     3610.36     80.54 o 
  -1   3   4      890.46      832.42     29.25 o 
   0   3   4      616.25      608.34     23.12 o 
   1   3   4     1144.60     1114.97     42.55 o 
   2   3   4     3850.66     4117.24    190.01 o 
   3   3   4      418.61      320.75     12.63 o 
   4   3   4     1064.11      910.10     14.68 o 
   5   3   4     3939.98     3937.22     43.80 o 
   6   3   4     1046.98     1042.85     25.02 o 
   7   3   4        1.04        0.00     12.66 o 
   8   3   4      547.18      592.31     29.22 o 
  -5   4   4        7.51        6.91     17.22 o 
  -4   4   4      303.37      308.44     21.57 o 
  -3   4   4     1275.45     1225.05     39.92 o 
  -2   4   4      200.03      211.10     16.52 o 
  -1   4   4      676.45      641.97     56.86 o 
   0   4   4     2890.48     3063.01     96.89 o 
   1   4   4     1559.72     1471.50     37.04 o 
   2   4   4      628.83      625.70     19.92 o 
   3   4   4     2673.28     2675.37    122.09 o 
   4   4   4     3470.26     3299.38     47.99 o 
   5   4   4     2179.27     2303.55     38.00 o 
   6   4   4       12.55       26.76     12.13 o 
   7   4   4      764.84      690.72     36.60 o 
   8   4   4      938.67      919.99     43.65 o 
  -4   5   4      277.39      273.63     23.38 o 
  -3   5   4        0.19        0.65     12.44 o 
  -2   5   4      675.82      654.62     58.32 o 
  -1   5   4     1925.76     1902.82     73.50 o 
   0   5   4     1965.02     1958.62     35.63 o 
   1   5   4      140.00      127.55     12.56 o 
   2   5   4     1738.54     1580.87     27.46 o 
   3   5   4     2078.56     2314.55     47.92 o 
   4   5   4      133.38      104.32     16.17 o 
   5   5   4      401.91      418.64     26.84 o 
   6   5   4     1044.94      987.12     41.32 o 
   7   5   4      898.88      929.55     45.13 o 
  -3   6   4      498.68      532.98     37.94 o 
  -2   6   4     1047.91     1048.14     38.13 o 
  -1   6   4      188.18      180.98     17.95 o 
   0   6   4      102.11       94.96     14.88 o 
   1   6   4      890.22      852.02     25.90 o 
   2   6   4      763.88      774.77     35.64 o 
   3   6   4      154.11      162.02     20.28 o 
   4   6   4      708.78      772.06     34.81 o 
   5   6   4     2587.43     2424.83     58.33 o 
   6   6   4      746.73      795.91     41.09 o 
   7   6   4        9.07        0.00     24.51 o 
  -2   7   4       53.18       57.97     28.86 o 
  -1   7   4      217.09      190.74     22.78 o 
   0   7   4      852.92      851.50     31.41 o 
   1   7   4      723.91      748.49     41.50 o 
   2   7   4       33.62       65.60     23.00 o 
   3   7   4      469.73      415.62     32.21 o 
   4   7   4      781.91      755.99     40.50 o 
   5   7   4      452.39      446.73     37.43 o 
   6   7   4       13.89       14.77     24.70 o 
   1   8   4        1.97        0.00     27.39 o 
   2   8   4      354.89      362.27     40.57 o 
   3   8   4      580.59      557.05     43.28 o 
   4   8   4       12.32       37.06     26.91 o 
  -4  -8   5      810.87      869.58     53.05 o 
  -3  -8   5      130.93      133.48     20.99 o 
  -2  -8   5      223.09      229.57     23.38 o 
  -1  -8   5      312.06      315.22     26.60 o 
   0  -8   5      196.36      226.82     24.38 o 
  -5  -7   5      434.48      477.29     24.51 o 
  -4  -7   5       84.84       80.08     17.52 o 
  -3  -7   5      585.80      605.64     26.10 o 
  -2  -7   5     1170.49     1204.37     33.43 o 
  -1  -7   5      380.88      399.65     24.78 o 
   0  -7   5       23.63       20.37     15.58 o 
   1  -7   5      527.55      559.22     27.24 o 
   2  -7   5      460.33      492.47     41.06 o 
  -6  -6   5      232.03      223.52     17.89 o 
  -5  -6   5        7.33       12.36     11.78 o 
  -4  -6   5     1813.42     1803.30     32.08 o 
  -3  -6   5     1334.07     1288.23     31.37 o 
  -2  -6   5      250.66      238.94     18.18 o 
  -1  -6   5      191.74      201.67     26.33 o 
   0  -6   5     1054.42     1178.85     29.03 o 
   1  -6   5      408.79      390.08     17.39 o 
   2  -6   5        3.21        7.92     13.67 o 
   3  -6   5      190.45      172.74     27.37 o 
  -7  -5   5      306.05      301.07     24.82 o 
  -6  -5   5      527.90      519.86     20.73 o 
  -5  -5   5     1135.67     1121.53     34.54 o 
  -4  -5   5      975.82      954.19     20.50 o 
  -3  -5   5      173.20      191.30     12.47 o 
  -2  -5   5     1196.58     1222.86     30.68 o 
  -1  -5   5     3332.36     3177.48     39.92 o 
   0  -5   5      634.71      634.50     16.06 o 
   1  -5   5        5.77       11.49      7.85 o 
   2  -5   5     1175.25     1161.77     48.24 o 
   3  -5   5      573.26      598.53     25.33 o 
   4  -5   5      182.22      210.58     27.91 o 
  -7  -4   5      417.68      384.31     25.15 o 
  -6  -4   5     1634.94     1517.12     33.87 o 
  -5  -4   5     1395.01     1380.99     24.03 o 
  -4  -4   5      217.66      203.59     15.55 o 
  -3  -4   5     4058.31     3870.19     32.01 o 
  -2  -4   5     3769.97     3769.95    190.04 o 
  -1  -4   5     2541.67     2411.99     18.62 o 
   0  -4   5       75.16       61.53      7.08 o 
   1  -4   5     1331.47     1316.01     19.47 o 
   2  -4   5     2976.04     2932.38     30.00 o 
   3  -4   5      169.23      144.57     13.81 o 
   4  -4   5      313.75      280.19     27.43 o 
   5  -4   5      250.50      250.61     29.38 o 
  -7  -3   5     1505.45     1478.72     73.89 o 
  -6  -3   5      457.88      447.54     21.63 o 
  -5  -3   5       45.32       35.97      8.42 o 
  -4  -3   5     1753.97     1756.07     45.86 o 
  -3  -3   5     3291.29     3155.61    103.72 o 
  -2  -3   5      181.28      188.06      7.07 o 
  -1  -3   5     1137.94     1243.58     22.88 o 
   0  -3   5     7249.65     7491.09    206.23 o 
   1  -3   5     1848.59     1868.10     20.32 o 
   2  -3   5       16.10        9.23      5.97 o 
   3  -3   5      681.47      687.45     57.11 o 
   4  -3   5     1708.26     1641.97     42.49 o 
   5  -3   5      350.45      369.15     30.35 o 
   6  -3   5      257.46      263.60     30.25 o 
  -7  -2   5      239.99      254.61     21.22 o 
  -6  -2   5      256.06      233.23     18.40 o 
  -5  -2   5     3546.21     3457.19     41.77 o 
  -4  -2   5      260.32      280.76     11.59 o 
  -3  -2   5        7.55       11.25      4.37 o 
  -2  -2   5     2239.17     2334.77     90.35 o 
  -1  -2   5    12598.20    12174.08     97.68 o 
   0  -2   5     2766.16     2755.65     41.06 o 
   1  -2   5      629.82      701.72     14.22 o 
   2  -2   5     4396.46     4382.16     63.08 o 
   3  -2   5     3977.05     4040.51    263.59 o 
   4  -2   5      157.64      126.11     10.72 o 
   5  -2   5        4.82        0.00     12.78 o 
   6  -2   5     1223.51     1262.69     44.88 o 
   7  -2   5      579.90      598.84     41.04 o 
  -7  -1   5      986.13      955.11     31.15 o 
  -6  -1   5     1835.25     1746.24     34.44 o 
  -5  -1   5     3861.43     3738.32     43.37 o 
  -4  -1   5      197.87      208.00     10.11 o 
  -3  -1   5     1961.77     2038.07     42.37 o 
  -2  -1   5     7927.79     7885.85    157.17 o 
  -1  -1   5     1569.72     1637.43     21.43 o 
   0  -1   5     1098.76      921.34     19.21 o 
   1  -1   5     2646.90     2951.93     16.91 o 
   2  -1   5     5381.92     5694.24     96.67 o 
   3  -1   5      764.58      789.84     14.89 o 
   4  -1   5     1553.84     1591.72     22.98 o 
   5  -1   5     1374.13     1235.97     34.86 o 
   6  -1   5      296.44      373.28     26.91 o 
   7  -1   5       13.12       13.97     21.51 o 
  -7   0   5     1251.25     1341.68     36.54 o 
  -6   0   5      258.59      250.80     18.63 o 
  -5   0   5      138.11      135.70     10.79 o 
  -4   0   5     1167.87     1229.12     19.88 o 
  -3   0   5     3096.25     3238.63     85.27 o 
  -2   0   5      249.01      319.33      7.45 o 
  -1   0   5    12766.82    12451.35    343.90 o 
   0   0   5     3563.47     3829.28     18.01 o 
   1   0   5    11792.66    11118.57     56.41 o 
   3   0   5     2516.62     2199.88     22.46 o 
   4   0   5     2684.98     2820.40     44.67 o 
   5   0   5     2134.44     2027.60     76.86 o 
   6   0   5      288.17      297.11     26.39 o 
   7   0   5      782.09      846.37     38.63 o 
  -7   1   5       71.01       82.02     19.67 o 
  -6   1   5      230.36      256.87     16.69 o 
  -5   1   5     3376.78     3422.23    123.54 o 
  -4   1   5     1092.07     1078.72     26.11 o 
  -3   1   5       53.33       56.39      8.41 o 
  -2   1   5     1367.89     1402.97     33.95 o 
  -1   1   5     7365.32     7605.02     70.35 o 
   0   1   5      735.92      574.72     37.68 o 
   1   1   5       45.10       25.89      7.98 o 
   2   1   5    13446.97    13572.10    307.73 o 
   3   1   5     5168.99     5078.43     54.39 o 
   4   1   5      504.40      644.25     15.07 o 
   5   1   5      385.66      549.24     41.56 o 
   6   1   5     1350.89     1221.93     26.24 o 
   7   1   5      907.30      908.46     39.06 o 
   8   1   5        2.91        0.53     28.13 o 
  -6   2   5     1045.22     1115.99     28.83 o 
  -5   2   5      663.56      703.77     24.96 o 
  -4   2   5       27.00       34.23     10.34 o 
  -3   2   5     2336.07     2484.87     33.15 o 
  -2   2   5     2674.30     2704.32     46.30 o 
  -1   2   5      449.77      443.22     14.02 o 
   0   2   5     1265.90     1279.78     63.34 o 
   1   2   5     6465.88     5889.35    145.31 o 
   2   2   5     1611.93     2122.09     18.52 o 
   3   2   5       31.36       11.25      4.49 o 
   4   2   5     1599.54     1563.66     32.17 o 
   5   2   5     6703.88     6679.42    168.11 o 
   6   2   5      675.78      605.29     21.33 o 
   7   2   5        7.44       27.99     14.15 o 
   8   2   5      496.14      562.11     33.36 o 
  -6   3   5      113.61      122.65     21.49 o 
  -5   3   5     1054.94     1102.90     32.70 o 
  -4   3   5      830.67      842.11     35.54 o 
  -3   3   5     3135.58     3083.62    106.38 o 
  -2   3   5      533.79      497.12     18.23 o 
  -1   3   5     1234.10     1127.20     55.20 o 
   0   3   5     2645.89     2784.16    218.96 o 
   1   3   5     3854.38     3867.68     96.61 o 
   2   3   5      182.76      202.79      8.32 o 
   3   3   5     2857.67     3128.77     23.59 o 
   4   3   5     2164.41     1740.51     19.55 o 
   5   3   5     1218.26     1402.64     24.96 o 
   6   3   5       98.24      119.24     13.41 o 
   7   3   5      957.37      940.50     39.47 o 
   8   3   5      588.49      571.44     39.87 o 
  -5   4   5      682.06      702.19     31.00 o 
  -4   4   5      718.20      672.33     26.31 o 
  -3   4   5        8.44        8.08     10.88 o 
  -2   4   5     1531.38     1457.63     36.38 o 
  -1   4   5     1243.38     1196.27     25.75 o 
   0   4   5      844.94      930.69     22.13 o 
   1   4   5      534.73      627.80     19.24 o 
   2   4   5     2134.16     1889.30     82.26 o 
   3   4   5     3458.24     3567.26     63.22 o 
   4   4   5      184.37      188.39     19.08 o 
   5   4   5     1902.11     1829.43     45.19 o 
   6   4   5     1407.51     1654.02     46.99 o 
   7   4   5     1078.94      968.83     43.12 o 
   8   4   5       10.94       34.56     27.98 o 
  -4   5   5       15.19       15.27     24.73 o 
  -3   5   5     1170.17     1115.46     90.97 o 
  -2   5   5     1302.85     1297.45    110.51 o 
  -1   5   5      136.89      139.78     19.33 o 
   0   5   5      267.14      269.16     17.52 o 
   1   5   5     4109.89     3974.73     89.03 o 
   2   5   5      626.25      556.36     20.40 o 
   3   5   5       13.41       48.99     15.51 o 
   4   5   5      875.57      975.46     36.06 o 
   5   5   5     3306.90     3241.44     61.62 o 
   6   5   5      920.95      864.05     38.33 o 
   7   5   5        1.37       12.88     22.98 o 
  -3   6   5      367.98      321.89     68.33 o 
  -2   6   5      162.02      139.57     18.72 o 
  -1   6   5      137.89      153.83     18.14 o 
   0   6   5      910.14      827.36     27.55 o 
   1   6   5      605.26      599.13     24.55 o 
   2   6   5        0.23        2.18     16.43 o 
   3   6   5     1282.15     1294.00     42.70 o 
   4   6   5      920.75      917.20     39.23 o 
   5   6   5       10.79        0.60     16.68 o 
   6   6   5       79.13       36.07     22.06 o 
   7   6   5     1071.39     1239.27     53.30 o 
  -2   7   5      346.36      353.08     38.12 o 
  -1   7   5      589.09      531.53     31.07 o 
   0   7   5      112.47      110.50     19.49 o 
   1   7   5      229.88      226.42     30.25 o 
   2   7   5      464.53      534.22     34.91 o 
   3   7   5      956.07      917.49     43.84 o 
   4   7   5      119.34      133.98     23.90 o 
   5   7   5      706.17      628.23     41.58 o 
   6   7   5      851.86      902.09     48.97 o 
   0   8   5      129.20      172.43     36.79 o 
   1   8   5      765.23      772.96     50.15 o 
   2   8   5      503.96      537.08     43.20 o 
   3   8   5        1.69       14.07     25.75 o 
   4   8   5      113.66       74.88     29.44 o 
  -3  -8   6      554.07      584.37     32.06 o 
  -2  -8   6      410.46      411.01     41.24 o 
  -1  -8   6      151.19      137.40     20.46 o 
  -5  -7   6       45.51       42.96     18.45 o 
  -4  -7   6      770.22      848.15     32.08 o 
  -3  -7   6     1217.00     1203.08     34.55 o 
  -2  -7   6       56.94       43.15     15.17 o 
  -1  -7   6      111.20       88.53     17.90 o 
   0  -7   6      369.31      383.24     24.88 o 
   1  -7   6      262.61      290.88     24.34 o 
   2  -7   6       21.61       12.75     19.56 o 
  -6  -6   6      202.85      222.20     18.27 o 
  -5  -6   6     1585.30     1671.94     56.99 o 
  -4  -6   6      274.26      280.98     20.60 o 
  -3  -6   6      152.03      143.18     15.47 o 
  -2  -6   6      687.75      653.00     24.28 o 
  -1  -6   6     2276.21     2267.71     93.38 o 
   0  -6   6      267.88      291.76     20.00 o 
   1  -6   6       72.29       72.14     11.22 o 
   2  -6   6      787.58      794.64     48.00 o 
   3  -6   6      675.16      728.96     31.84 o 
  -7  -5   6      792.15      768.50     33.45 o 
  -6  -5   6      785.14      778.34     27.17 o 
  -5  -5   6      989.27      970.24     23.46 o 
  -4  -5   6       96.82      110.97     10.98 o 
  -3  -5   6     2510.62     2361.16     60.94 o 
  -2  -5   6     2258.22     2408.61     36.97 o 
  -1  -5   6      569.02      547.58     20.65 o 
   0  -5   6      917.90      862.36     23.60 o 
   1  -5   6     1086.92     1091.88     21.03 o 
   2  -5   6      778.80      740.11     19.63 o 
   3  -5   6      110.72      109.45     15.66 o 
   4  -5   6      326.39      314.68     34.39 o 
  -7  -4   6     1639.32     1584.22     59.49 o 
  -6  -4   6      449.43      431.18     22.46 o 
  -5  -4   6      537.05      533.76     23.05 o 
  -4  -4   6      558.06      550.61     16.01 o 
  -3  -4   6     1445.28     1440.81     25.00 o 
  -2  -4   6      303.61      309.24     13.51 o 
  -1  -4   6     2475.51     2587.25     28.72 o 
   0  -4   6     2001.63     1972.34     35.18 o 
   1  -4   6     1423.78     1379.78     46.11 o 
   2  -4   6      156.62      165.52     11.36 o 
   3  -4   6     1848.52     1851.07     56.41 o 
   4  -4   6      436.89      412.67     28.41 o 
   5  -4   6      481.80      503.99     36.54 o 
  -7  -3   6       11.32       15.30     14.73 o 
  -6  -3   6      243.05      225.17     18.22 o 
  -5  -3   6     5260.38     5202.79    135.38 o 
  -4  -3   6     1306.00     1325.48     20.90 o 
  -3  -3   6      397.23      408.19     14.62 o 
  -2  -3   6     3790.46     3834.22    126.40 o 
  -1  -3   6     3750.79     3945.59     31.69 o 
   0  -3   6     1601.68     1681.27     47.30 o 
   1  -3   6      124.98      129.60      9.05 o 
   2  -3   6     2188.39     2147.23     25.96 o 
   3  -3   6     1953.26     1996.13     34.90 o 
   4  -3   6        1.69        0.84     12.47 o 
   5  -3   6      385.23      376.20     30.91 o 
   6  -3   6      473.31      459.08     37.72 o 
  -7  -2   6      960.00      956.14     31.04 o 
  -6  -2   6     1358.32     1263.93     30.98 o 
  -5  -2   6      604.03      569.08     20.11 o 
  -4  -2   6        2.49        2.18      6.61 o 
  -3  -2   6     3409.38     3400.92     74.80 o 
  -2  -2   6     7374.73     7614.91     57.13 o 
  -1  -2   6       56.39       77.39      4.92 o 
   0  -2   6     1764.68     1936.01     29.40 o 
   1  -2   6     8161.90     7904.79    101.30 o 
   2  -2   6      513.97      457.85     11.96 o 
   3  -2   6        5.94        8.99      7.41 o 
   4  -2   6      568.42      676.16     19.66 o 
   5  -2   6     3922.89     3738.19     63.25 o 
   6  -2   6      352.49      357.06     31.24 o 
   7  -2   6       22.26       12.23     26.24 o 
  -7  -1   6     1284.58     1224.04     34.99 o 
  -6  -1   6      315.64      327.89     19.87 o 
  -5  -1   6     2265.53     2196.95     68.96 o 
  -4  -1   6     1459.72     1504.91     57.72 o 
  -3  -1   6      835.58      867.34     15.23 o 
  -2  -1   6      770.71      765.66     15.81 o 
  -1  -1   6     6519.07     6664.14     52.56 o 
   0  -1   6     9796.43     9357.69     52.80 o 
   1  -1   6     8262.87     8711.60    287.32 o 
   2  -1   6      754.78      863.29     20.35 o 
   3  -1   6     3433.40     3461.71     83.46 o 
   4  -1   6     1583.57     1557.53     75.10 o 
   5  -1   6      494.91      472.90     26.62 o 
   6  -1   6        8.77        5.58     15.26 o 
   7  -1   6      581.77      686.75     41.27 o 
  -7   0   6       15.54       14.23     17.23 o 
  -6   0   6      549.78      573.22     24.52 o 
  -5   0   6     2666.67     2763.35     98.14 o 
  -4   0   6     4242.67     4186.43     68.75 o 
  -3   0   6      125.64      143.55      7.82 o 
  -2   0   6     4020.97     3895.58     35.18 o 
  -1   0   6      917.55      969.10     13.99 o 
   0   0   6      618.15      656.71      9.16 o 
   1   0   6        4.22       10.85      3.31 o 
   2   0   6     1909.18     2037.79     39.83 o 
   3   0   6     3073.62     2717.67     53.68 o 
   4   0   6       12.55       34.80      6.08 o 
   5   0   6     4278.40     4376.31     88.84 o 
   6   0   6     1262.69     1281.23     40.02 o 
   7   0   6      538.62      579.97     35.81 o 
  -7   1   6      464.50      494.35     31.31 o 
  -6   1   6      853.34      895.37     27.13 o 
  -5   1   6        6.20        5.49      9.66 o 
  -4   1   6        2.79        3.54      7.01 o 
  -3   1   6     4934.52     4820.02     84.62 o 
  -2   1   6     5452.65     5785.33    152.18 o 
  -1   1   6        1.74        2.41      3.37 o 
   0   1   6     3890.95     4662.56     77.14 o 
   1   1   6    13565.08    12305.17    354.08 o 
   2   1   6     1625.91     1676.08     33.54 o 
   3   1   6        6.69        8.26      5.45 o 
   4   1   6      526.07      494.32     15.04 o 
   5   1   6     5076.53     5546.83     44.70 o 
   6   1   6     1154.38     1011.16     24.81 o 
   8   1   6      586.32      587.60     47.58 o 
  -6   2   6       95.66       82.11     14.72 o 
  -5   2   6     1087.35     1151.48     43.85 o 
  -4   2   6     3104.56     3056.62     41.05 o 
  -3   2   6     1032.42     1059.23     66.59 o 
  -2   2   6       21.70       23.97      5.78 o 
  -1   2   6      432.62      417.88     34.73 o 
   0   2   6    12358.34    12080.76    417.68 o 
   1   2   6     3706.46     3682.35    223.56 o 
   2   2   6       30.48        6.09      3.63 o 
   3   2   6     3980.18     4609.17     26.74 o 
   4   2   6     2086.31     2020.78     62.17 o 
   5   2   6        1.99        0.00      6.88 o 
   6   2   6       65.55       66.69     10.26 o 
   7   2   6     1201.13     1110.65     38.81 o 
  -6   3   6      155.77      153.42     18.31 o 
  -5   3   6      575.10      627.96     27.60 o 
  -4   3   6      971.82      993.83     44.08 o 
  -3   3   6       48.57       48.75     10.64 o 
  -2   3   6     1866.24     1825.51     35.57 o 
  -1   3   6      784.40      655.48     19.64 o 
   0   3   6       76.84      119.47     10.09 o 
   1   3   6     2565.54     2668.32     31.64 o 
   2   3   6     2414.37     2367.39     46.37 o 
   3   3   6     4634.93     4696.29    159.79 o 
   4   3   6      233.23      152.01     11.70 o 
   5   3   6     3152.55     2732.78     33.80 o 
   6   3   6     2136.52     2439.82     53.15 o 
   7   3   6      506.15      528.24     35.69 o 
   8   3   6        2.01        0.00     17.80 o 
  -5   4   6        9.41        7.00     17.42 o 
  -4   4   6      354.84      359.83     23.44 o 
  -3   4   6     1030.95     1029.41     38.74 o 
  -2   4   6     2842.62     2815.31    123.92 o 
  -1   4   6       83.80       85.15     11.71 o 
   0   4   6     1539.67     1368.05     39.20 o 
   1   4   6     3347.66     3594.12     79.33 o 
   2   4   6     1727.75     1506.28     26.31 o 
   3   4   6       32.72       16.62      9.18 o 
   4   4   6      886.69      883.15     22.67 o 
   5   4   6     1283.75     1238.20     39.08 o 
   6   4   6      787.18     1006.07     38.29 o 
   7   4   6      374.26      488.08     37.91 o 
  -4   5   6      998.53      983.70     38.16 o 
  -3   5   6      406.89      355.24     24.81 o 
  -2   5   6        0.49        4.45     12.10 o 
  -1   5   6      518.96      553.42     35.26 o 
   0   5   6     1737.34     1597.15     47.14 o 
   1   5   6      592.32      567.66     21.08 o 
   2   5   6      210.65      208.41     15.14 o 
   3   5   6     2382.45     2141.66     50.25 o 
   4   5   6     2071.98     2374.00     52.43 o 
   5   5   6        1.41        0.00     16.14 o 
   6   5   6      248.87      228.57     26.44 o 
   7   5   6      997.70     1026.14     45.13 o 
  -3   6   6       30.57       24.87     18.40 o 
  -2   6   6      699.65      715.81     30.76 o 
  -1   6   6      621.58      662.02     27.22 o 
   0   6   6       71.48       58.56     15.04 o 
   1   6   6      619.86      533.51     24.35 o 
   2   6   6     1998.29     2107.94     55.48 o 
   3   6   6     1161.00     1117.86     42.77 o 
   4   6   6      254.59      238.80     25.94 o 
   5   6   6      483.69      517.71     35.48 o 
   6   6   6     1029.04      941.51     43.92 o 
  -1   7   6       31.06       25.25     19.09 o 
   0   7   6      304.79      294.30     38.87 o 
   1   7   6      492.38      453.46     35.28 o 
   2   7   6      317.90      369.82     34.78 o 
   3   7   6       76.71       87.32     25.18 o 
   4   7   6      879.86      826.96     44.70 o 
   5   7   6      501.61      522.01     38.04 o 
   1   8   6       53.47       32.39     27.14 o 
   2   8   6       87.30       91.33     30.95 o 
   3   8   6      542.37      580.49     46.02 o 
   4   8   6      738.92      695.07     48.58 o 
  -2  -8   7        6.18        6.71     30.65 o 
  -5  -7   7     1205.46     1265.46     53.93 o 
  -4  -7   7      291.45      305.03     25.98 o 
  -3  -7   7      110.14      128.49     18.54 o 
  -2  -7   7      512.57      516.93     27.80 o 
  -1  -7   7      558.49      550.19     27.03 o 
   0  -7   7      146.73      159.95     19.74 o 
   1  -7   7       50.34       44.60     18.39 o 
   2  -7   7      503.72      498.04     42.36 o 
  -6  -6   7     1012.88     1035.22     29.13 o 
  -5  -6   7      411.84      410.60     20.55 o 
  -4  -6   7        9.46        6.29     14.11 o 
  -3  -6   7      890.98      884.29     29.03 o 
  -2  -6   7      942.69      866.40     28.52 o 
  -1  -6   7       31.94       21.72     13.76 o 
   0  -6   7      411.94      424.93     22.18 o 
   1  -6   7      894.00      867.45     22.35 o 
   2  -6   7      195.32      213.69     15.50 o 
   3  -6   7       23.89       24.40     17.93 o 
  -6  -5   7       47.19       37.59     17.20 o 
  -5  -5   7     1285.15     1287.84     26.20 o 
  -4  -5   7     1790.53     1746.56     27.25 o 
  -3  -5   7      985.30      989.81     27.31 o 
  -2  -5   7       62.29       86.99     13.48 o 
  -1  -5   7     1468.64     1496.04     56.90 o 
   0  -5   7     2440.84     2302.01     66.08 o 
   1  -5   7      596.05      578.97     25.25 o 
   2  -5   7      160.62      166.92     12.77 o 
   3  -5   7      722.08      757.07     28.83 o 
   4  -5   7      507.49      516.63     38.30 o 
  -7  -4   7        4.33        0.00     17.06 o 
  -6  -4   7      844.41      829.17     34.84 o 
  -5  -4   7     2147.66     2090.35     57.91 o 
  -4  -4   7     1382.25     1337.69     24.32 o 
  -3  -4   7      131.79      120.10      9.81 o 
  -2  -4   7     2726.45     2664.78     26.53 o 
  -1  -4   7     1818.59     1705.16     32.42 o 
   0  -4   7      475.82      453.43     19.11 o 
   1  -4   7      261.52      264.44     10.53 o 
   2  -4   7     1151.51     1119.54     20.78 o 
   3  -4   7      809.82      732.52     19.56 o 
   4  -4   7        0.77        4.10     15.73 o 
   5  -4   7      677.96      659.11     38.13 o 
  -7  -3   7      703.63      679.19     30.85 o 
  -6  -3   7     1188.75     1214.52     32.50 o 
  -5  -3   7       75.56       78.03     12.56 o 
  -4  -3   7      322.04      302.95     13.93 o 
  -3  -3   7     2976.20     2998.41     54.63 o 
  -2  -3   7     2696.25     2718.39     56.59 o 
  -1  -3   7       36.22       41.34      5.20 o 
   0  -3   7     1582.53     1694.22     55.04 o 
   1  -3   7     3210.37     3058.08     44.47 o 
   2  -3   7      571.94      558.78     15.32 o 
   3  -3   7      421.90      406.35     14.71 o 
   4  -3   7     1456.96     1309.32     39.66 o 
   5  -3   7     1704.40     1758.15     49.76 o 
   6  -3   7      450.68      449.10     38.48 o 
  -7  -2   7      638.53      597.81     27.75 o 
  -6  -2   7       47.88       32.00     14.17 o 
  -5  -2   7     1719.12     1608.49     31.03 o 
  -4  -2   7     5422.50     5196.00    105.08 o 
  -3  -2   7     2285.44     2320.78     54.15 o 
  -2  -2   7        0.52        4.28      4.23 o 
  -1  -2   7     1380.55     1430.92     15.84 o 
   0  -2   7     5550.49     5659.25    155.50 o 
   1  -2   7     1441.92     1326.43     29.93 o 
   2  -2   7      385.70      311.09     11.54 o 
   3  -2   7     2276.38     2218.04     62.09 o 
   4  -2   7     1613.51     1663.22     59.11 o 
   5  -2   7       21.24        4.84     14.09 o 
   6  -2   7      151.68      128.60     23.97 o 
  -7  -1   7        0.13        0.00     16.95 o 
  -6  -1   7      924.90      884.60     28.52 o 
  -5  -1   7     1636.04     1545.51     31.68 o 
  -4  -1   7      736.25      763.64     35.48 o 
  -3  -1   7      398.40      461.66     18.23 o 
  -2  -1   7     5516.23     5758.82     67.97 o 
  -1  -1   7     7036.80     7007.32     52.73 o 
   0  -1   7     1345.78     1443.71     23.98 o 
   1  -1   7     1048.45      923.86     24.42 o 
   2  -1   7     1891.46     2066.48     69.29 o 
   3  -1   7     1060.78      985.45     63.46 o 
   4  -1   7       14.29        6.08      7.81 o 
   5  -1   7     1829.18     1697.93     42.81 o 
   6  -1   7     1527.81     1477.25     45.47 o 
   7  -1   7      239.69      258.61     30.84 o 
  -7   0   7      438.63      425.08     27.77 o 
  -6   0   7      945.02      954.94     29.84 o 
  -5   0   7        4.90        3.78      8.32 o 
  -4   0   7     1372.29     1356.22     28.94 o 
  -3   0   7     3462.84     3601.61     67.22 o 
  -2   0   7     3853.32     3740.60     86.51 o 
  -1   0   7       18.58       43.95      4.72 o 
   0   0   7     4333.32     4420.73     67.90 o 
   1   0   7     6285.81     6593.59     98.81 o 
   2   0   7     2902.97     3028.41     68.02 o 
   3   0   7      283.39      377.93     10.76 o 
   4   0   7     2477.87     2226.49     38.59 o 
   5   0   7     1598.00     1706.11     43.03 o 
   6   0   7      371.66      398.28     30.26 o 
   7   0   7      162.03      210.94     27.39 o 
  -6   1   7       62.09       59.12     13.77 o 
  -5   1   7      518.98      532.25     29.92 o 
  -4   1   7     2282.47     2255.33     39.51 o 
  -3   1   7     1838.32     1774.28     35.96 o 
  -2   1   7      555.48      516.37     10.57 o 
  -1   1   7     3643.79     3640.27     22.71 o 
   0   1   7     3893.76     4416.27     69.08 o 
   1   1   7     1451.55     1237.94     35.99 o 
   2   1   7      603.17      571.87     20.65 o 
   3   1   7     4463.82     4281.00     35.02 o 
   4   1   7     2757.50     3027.87     58.83 o 
   5   1   7        0.93        0.00      9.29 o 
   6   1   7     1007.60     1169.80     74.07 o 
  -6   2   7      671.84      709.55     26.30 o 
  -5   2   7     1040.65     1003.77     27.82 o 
  -4   2   7      185.55      165.27     15.19 o 
  -3   2   7      181.50      171.77     13.64 o 
  -2   2   7     4197.91     4089.68     66.63 o 
  -1   2   7     3623.01     3544.90     28.88 o 
   0   2   7      953.30      856.15     11.44 o 
   1   2   7     2378.63     2373.17     91.90 o 
   2   2   7     5060.77     4942.96     39.92 o 
   3   2   7     1544.76     1934.40     26.25 o 
   4   2   7      134.86       88.91      9.81 o 
   5   2   7     1049.19     1096.16     29.81 o 
   6   2   7     1816.34     1813.65     32.98 o 
  -5   3   7       58.63       53.80     14.35 o 
  -4   3   7      456.53      425.92     29.26 o 
  -3   3   7     1865.63     1787.76     36.88 o 
  -2   3   7      869.02      888.16     27.92 o 
  -1   3   7        0.58        5.86      8.10 o 
   0   3   7     2030.83     1759.41     85.81 o 
   1   3   7     6369.71     6250.02    209.92 o 
   2   3   7     1485.53     1538.25     43.60 o 
   3   3   7        4.20       11.29     10.79 o 
   4   3   7     2054.20     2078.40     29.35 o 
   5   3   7      924.69      783.82     26.00 o 
   6   3   7       22.25       49.88     18.95 o 
   7   3   7      397.82      460.13     36.56 o 
  -5   4   7      130.74      121.72     29.04 o 
  -4   4   7      532.86      527.52     26.51 o 
  -3   4   7      438.91      390.76     29.56 o 
  -2   4   7      305.69      337.18     19.81 o 
  -1   4   7     2100.04     2034.90     34.97 o 
   0   4   7     2190.41     2172.24     33.80 o 
   1   4   7       65.62      104.92     11.65 o 
   2   4   7      968.49     1112.01     24.85 o 
   3   4   7     3310.91     3041.40    108.00 o 
   4   4   7     3413.57     3412.95     93.17 o 
   5   4   7       23.98       32.73     14.46 o 
   6   4   7      644.99      693.78     36.51 o 
   7   4   7     1232.22     1403.86     50.95 o 
  -4   5   7      179.73      162.83     22.72 o 
  -3   5   7      102.65      110.15     17.22 o 
  -2   5   7      594.05      496.15     24.46 o 
  -1   5   7      945.06      951.69     36.88 o 
   0   5   7       29.02       26.12     11.58 o 
   1   5   7     1249.23     1245.22     77.35 o 
   2   5   7     2493.34     2372.27     37.38 o 
   3   5   7     1388.47     1321.88     29.19 o 
   4   5   7        0.17       12.54     16.47 o 
   5   5   7      504.25      598.45     33.94 o 
   6   5   7      963.11      968.14     41.15 o 
   7   5   7      195.34      221.10     31.40 o 
  -3   6   7      539.54      455.69     45.52 o 
  -2   6   7      181.80      227.25     42.32 o 
  -1   6   7        0.50        2.56     13.86 o 
   0   6   7      574.57      638.58     27.36 o 
   1   6   7     1033.62      945.90     30.17 o 
   2   6   7      343.12      341.41     23.13 o 
   3   6   7      153.04      165.28     24.62 o 
   4   6   7     1329.32     1408.17     47.34 o 
   5   6   7      767.95      815.36     42.24 o 
   6   6   7       52.94       41.36     24.32 o 
  -1   7   7      479.45      496.07     52.23 o 
   0   7   7      607.24      641.50     31.21 o 
   1   7   7       12.11        5.84     23.96 o 
   2   7   7      286.83      290.36     33.53 o 
   3   7   7     1137.05     1237.05     49.92 o 
   4   7   7      773.02      659.68     42.41 o 
   5   7   7       35.79       48.78     25.81 o 
   2   8   7      457.93      418.39     44.18 o 
   3   8   7      215.32      183.36     31.84 o 
  -4  -7   8      157.08      148.98     22.68 o 
  -3  -7   8      556.51      567.41     53.24 o 
  -2  -7   8      436.41      402.96     27.56 o 
  -1  -7   8        0.40        0.00     16.42 o 
   0  -7   8      409.79      415.12     26.71 o 
   1  -7   8      630.53      588.04     30.21 o 
  -6  -6   8        5.91       12.28     19.34 o 
  -5  -6   8      885.58      886.71     45.50 o 
  -4  -6   8     1734.27     1738.20     39.71 o 
  -3  -6   8      260.43      258.03     22.11 o 
  -2  -6   8       83.76       76.92     14.49 o 
  -1  -6   8      925.09      852.47     29.08 o 
   0  -6   8      806.24      807.71     31.83 o 
   1  -6   8      322.78      333.73     19.71 o 
   2  -6   8      124.67      137.01     15.34 o 
   3  -6   8      722.65      776.49     34.63 o 
  -6  -5   8      665.20      659.39     38.49 o 
  -5  -5   8     1375.44     1384.67     35.20 o 
  -4  -5   8      533.85      510.07     18.14 o 
  -3  -5   8      165.51      148.72     15.75 o 
  -2  -5   8     1468.41     1415.17     31.41 o 
  -1  -5   8     1415.50     1374.43     30.87 o 
   0  -5   8       21.89       20.46      9.44 o 
   1  -5   8      622.48      635.98     41.66 o 
   2  -5   8      850.96      855.71     45.93 o 
   3  -5   8      372.57      390.68     23.58 o 
   4  -5   8        4.88        0.00     19.86 o 
  -7  -4   8      814.43      857.70     48.35 o 
  -6  -4   8     1032.63     1046.08     50.29 o 
  -5  -4   8       13.84       20.16     11.11 o 
  -4  -4   8      757.02      736.67     19.19 o 
  -3  -4   8     2627.06     2565.89     29.13 o 
  -2  -4   8     2578.76     2569.28     37.58 o 
  -1  -4   8      100.15      103.33      8.77 o 
   0  -4   8     1110.97     1147.36     29.01 o 
   1  -4   8     1750.46     1739.20     24.91 o 
   2  -4   8      223.63      204.79     13.23 o 
   3  -4   8      338.53      335.28     16.98 o 
   4  -4   8      564.67      511.54     34.52 o 
   5  -4   8      471.48      495.97     36.52 o 
  -7  -3   8      405.45      385.06     26.17 o 
  -6  -3   8        3.14       10.62     13.98 o 
  -5  -3   8     2023.12     1964.80     60.68 o 
  -4  -3   8     2848.88     2815.36     66.55 o 
  -3  -3   8     1348.15     1315.99     22.41 o 
  -2  -3   8      291.88      293.06      9.98 o 
  -1  -3   8     1992.04     1946.59     64.31 o 
   0  -3   8     1575.55     1638.56     21.63 o 
   1  -3   8      523.91      473.13     13.84 o 
   2  -3   8      679.61      667.03     16.66 o 
   3  -3   8     2930.55     2901.97     60.50 o 
   4  -3   8      967.03      930.42     31.01 o 
   5  -3   8        0.59        3.02     20.63 o 
   6  -3   8      343.84      399.87     36.06 o 
  -7  -2   8        4.13        0.00     17.84 o 
  -6  -2   8      690.49      645.06     27.06 o 
  -5  -2   8     1493.07     1505.19     32.01 o 
  -4  -2   8      167.65      179.50     12.02 o 
  -3  -2   8     1196.85     1135.21     25.31 o 
  -2  -2   8     7289.61     7561.88    104.85 o 
  -1  -2   8     2108.70     2201.51     19.59 o 
   0  -2   8      100.75       97.43      6.08 o 
   1  -2   8     2447.32     2488.73     53.12 o 
   2  -2   8     3881.19     3493.45     85.11 o 
   3  -2   8     1451.66     1557.60     32.68 o 
   4  -2   8       74.49       64.71     10.97 o 
   5  -2   8      867.95      816.80     35.55 o 
   6  -2   8      820.17      720.27     38.17 o 
  -7  -1   8      891.99      967.80     36.06 o 
  -6  -1   8     1345.14     1276.36     46.53 o 
  -5  -1   8        3.55        0.00     10.94 o 
  -4  -1   8      700.34      704.01     16.91 o 
  -3  -1   8     3519.63     3520.27     51.86 o 
  -2  -1   8     4250.49     4404.81     35.89 o 
  -1  -1   8       19.59        6.76      4.38 o 
   0  -1   8     1433.20     1282.21     31.73 o 
   1  -1   8     5851.61     5831.75    266.82 o 
   2  -1   8       17.53       22.91      6.60 o 
   3  -1   8      577.77      546.52     17.82 o 
   4  -1   8     1325.22     1434.41     30.57 o 
   5  -1   8     1142.65     1054.85     27.00 o 
   6  -1   8        6.48       14.63     18.38 o 
   7  -1   8      297.96      314.45     39.08 o 
  -6   0   8       30.43       24.16     15.69 o 
  -5   0   8     1204.92     1156.14     23.63 o 
  -4   0   8     2129.23     2162.73     27.33 o 
  -3   0   8      699.35      631.38     15.83 o 
  -2   0   8      739.32      773.65     19.86 o 
  -1   0   8     2624.65     2570.86     19.48 o 
   0   0   8     4852.54     5071.11     65.85 o 
   1   0   8      402.00      509.80     87.47 o 
   2   0   8     2053.48     2387.84     64.06 o 
   3   0   8     4017.03     4141.28    147.69 o 
   4   0   8     2584.49     2467.71     38.99 o 
   5   0   8      154.64      122.83     25.92 o 
   6   0   8      717.45      728.48     26.00 o 
   7   0   8      932.21     1041.68     44.91 o 
  -6   1   8      878.50      896.68     26.34 o 
  -5   1   8      742.13      754.64     21.41 o 
  -4   1   8      586.30      557.95     18.77 o 
  -3   1   8     2376.65     2298.09     26.44 o 
  -2   1   8     6049.92     5669.00     29.93 o 
  -1   1   8     2457.01     2678.55     43.68 o 
   0   1   8      107.97      121.31     10.64 o 
   1   1   8     3605.07     3833.81    112.01 o 
   2   1   8     3690.72     3585.25    105.86 o 
   3   1   8     3643.48     3477.08     77.76 o 
   4   1   8        6.03       30.93      6.82 o 
   5   1   8     1814.94     1859.11     76.30 o 
   6   1   8      992.35     1032.03     30.65 o 
  -6   2   8      500.55      519.41     25.08 o 
  -5   2   8       56.28       43.68     13.02 o 
  -4   2   8      299.05      271.05     15.92 o 
  -3   2   8     1823.96     1722.67     24.67 o 
  -2   2   8      742.80      720.69     16.44 o 
  -1   2   8       23.54       24.66      5.34 o 
   0   2   8     5369.43     5367.68     83.25 o 
   1   2   8     4393.63     3861.75     37.94 o 
   2   2   8      383.85      412.27     15.72 o 
   3   2   8      539.94      512.10     17.22 o 
   4   2   8     2451.42     2590.94    127.40 o 
   5   2   8      999.86     1077.42     62.57 o 
   6   2   8      164.35      154.30     15.69 o 
  -5   3   8      547.73      597.45     30.84 o 
  -4   3   8     1366.97     1300.40     47.36 o 
  -3   3   8       57.66       61.84     13.69 o 
  -2   3   8      193.69      211.91     16.67 o 
  -1   3   8     1446.80     1448.10     71.62 o 
   0   3   8     3442.46     3100.33     77.53 o 
   1   3   8       47.22       75.18     15.15 o 
   2   3   8     1083.07      989.78     33.76 o 
   3   3   8     4148.38     4642.16     65.36 o 
   4   3   8     1165.83     1056.95     23.87 o 
   5   3   8      174.91      202.61     16.44 o 
   6   3   8      898.86      835.28     37.22 o 
   7   3   8     1395.77     1539.42     50.43 o 
  -4   4   8      140.83      137.67     19.49 o 
  -3   4   8      461.64      324.34    206.15 o 
  -2   4   8     1744.80     1756.51     39.90 o 
  -1   4   8     1052.44      973.01     27.59 o 
   0   4   8       45.53       20.89      9.91 o 
   1   4   8     1319.13     1236.84     28.02 o 
   2   4   8     2390.38     2332.42     34.36 o 
   3   4   8     1355.87     1226.48     26.91 o 
   4   4   8       94.35      116.30     14.77 o 
   5   4   8     1658.79     1607.38     46.11 o 
   6   4   8     1572.72     1748.28     51.56 o 
   7   4   8       85.03       87.75     26.03 o 
  -3   5   8      432.90      404.10     25.53 o 
  -2   5   8      392.88      392.72     25.40 o 
  -1   5   8      108.80       94.17     15.21 o 
   0   5   8     2237.87     2296.42     39.61 o 
   1   5   8     1562.25     1648.23     33.91 o 
   2   5   8      470.81      398.60     21.14 o 
   3   5   8      352.22      309.85     19.69 o 
   4   5   8     1327.45     1280.82     42.67 o 
   5   5   8      723.44      758.56     38.23 o 
   6   5   8      109.75      108.89     24.81 o 
   7   5   8      527.84      573.57     43.94 o 
  -2   6   8       82.72       73.05     18.94 o 
  -1   6   8      495.73      564.08     28.88 o 
   0   6   8      624.37      577.90     27.76 o 
   1   6   8       24.54       13.04     14.69 o 
   2   6   8      602.14      585.12     28.19 o 
   3   6   8     1515.15     1481.25     50.71 o 
   4   6   8      381.01      409.64     34.41 o 
   5   6   8       67.91       65.48     23.28 o 
   6   6   8      757.52      709.53     44.11 o 
  -1   7   8      199.38      209.54     25.54 o 
   0   7   8       10.47       13.08     19.68 o 
   1   7   8      295.77      284.80     24.85 o 
   2   7   8      801.98      907.97     48.40 o 
   3   7   8      167.11      166.93     29.71 o 
   4   7   8       97.29      102.33     26.03 o 
   5   7   8      735.95      775.70     48.09 o 
  -4  -7   9      663.42      695.33     44.54 o 
  -3  -7   9      153.71      170.01     22.52 o 
  -2  -7   9       37.73       51.35     19.08 o 
  -1  -7   9      630.57      614.99     30.28 o 
   0  -7   9      306.35      286.20     24.15 o 
   1  -7   9        6.87        3.91     26.56 o 
  -5  -6   9      743.30      794.74     35.47 o 
  -4  -6   9       80.23       93.55     18.47 o 
  -3  -6   9      580.43      560.30     28.73 o 
  -2  -6   9     1254.47     1254.10     34.53 o 
  -1  -6   9      539.07      493.56     34.67 o 
   0  -6   9       15.56       23.54     15.06 o 
   1  -6   9      414.33      414.87     20.66 o 
   2  -6   9      889.85      899.27     26.82 o 
  -6  -5   9      712.12      719.63     33.17 o 
  -5  -5   9       36.11       41.68     13.58 o 
  -4  -5   9      824.12      835.77     29.10 o 
  -3  -5   9     2173.09     2118.83     52.28 o 
  -2  -5   9      885.23      960.57     36.73 o 
  -1  -5   9       89.39       92.26     14.03 o 
   0  -5   9     1242.48     1177.74     42.42 o 
   1  -5   9     1291.21     1251.91     30.27 o 
   2  -5   9      284.67      256.02     16.79 o 
   3  -5   9       44.80       48.71     16.77 o 
   4  -5   9      258.17      254.39     32.36 o 
  -6  -4   9       30.92       21.69     16.43 o 
  -5  -4   9     1221.02     1212.34     63.09 o 
  -4  -4   9     1018.04     1002.11     22.48 o 
  -3  -4   9      564.31      590.29     34.15 o 
  -2  -4   9      540.40      544.69     21.58 o 
  -1  -4   9     1444.17     1382.06     44.97 o 
   0  -4   9     1832.43     1898.55     40.62 o 
   1  -4   9        4.35        5.28      8.15 o 
   2  -4   9      998.36      976.65     29.20 o 
   3  -4   9     1008.19     1026.76     23.55 o 
   4  -4   9      484.76      418.35     34.82 o 
   5  -4   9       20.82       17.59     22.56 o 
  -6  -3   9     1363.55     1365.16     39.79 o 
  -5  -3   9     1204.09     1200.22     45.60 o 
  -4  -3   9      318.80      293.83     15.56 o 
  -3  -3   9      795.15      820.32     19.69 o 
  -2  -3   9     3253.23     3156.61     33.04 o 
  -1  -3   9      266.22      298.67     12.82 o 
   0  -3   9       12.54        9.68      6.79 o 
   1  -3   9     3440.40     3427.37     91.90 o 
   2  -3   9     2878.88     2755.16     44.07 o 
   3  -3   9     1030.80     1045.98     22.11 o 
   4  -3   9       41.68       31.92     11.87 o 
   5  -3   9      726.19      675.45     36.95 o 
  -6  -2   9      546.73      546.21     30.44 o 
  -5  -2   9       13.29        6.46     12.50 o 
  -4  -2   9     1805.08     1827.05     99.12 o 
  -3  -2   9     4144.78     3947.86     67.13 o 
  -2  -2   9     1170.21     1308.05     16.68 o 
  -1  -2   9       82.66       89.77      6.50 o 
   0  -2   9     3451.37     3346.83     29.19 o 
   1  -2   9     3746.98     3494.64    137.23 o 
   2  -2   9      407.63      336.83     12.92 o 
   3  -2   9       78.08       55.16      8.79 o 
   4  -2   9     1547.35     1673.01     31.03 o 
   5  -2   9      323.48      330.97     28.55 o 
   6  -2   9        0.96        0.53     20.44 o 
  -6  -1   9      113.45      130.14     17.66 o 
  -5  -1   9     1201.02     1156.85     35.40 o 
  -4  -1   9     2991.73     2911.77    100.58 o 
  -3  -1   9       94.97      109.40      8.07 o 
  -2  -1   9      341.58      324.02     10.56 o 
  -1  -1   9     2988.43     3347.85     25.58 o 
   0  -1   9     3058.47     2713.66     21.88 o 
   1  -1   9       90.62       59.77      7.04 o 
   2  -1   9     2135.99     2115.75     41.06 o 
   3  -1   9     3362.89     3265.69     72.97 o 
   4  -1   9     1067.43     1125.05     25.55 o 
   5  -1   9       90.98      153.41     15.48 o 
   6  -1   9      604.10      532.62     36.26 o 
   7  -1   9      820.65      891.19     49.86 o 
  -6   0   9     1209.41     1217.05     47.25 o 
  -5   0   9     1076.68     1031.18     27.30 o 
  -4   0   9      105.94      130.09     10.81 o 
  -3   0   9     1180.95     1266.42     26.50 o 
  -2   0   9     2397.51     2250.98     23.20 o 
  -1   0   9     1955.39     1817.21    323.81 o 
   0   0   9     1068.16     1076.37     14.12 o 
   1   0   9     4278.52     4004.17     97.60 o 
   2   0   9     4811.95     5573.85     98.55 o 
   3   0   9     1101.15      810.93     20.66 o 
   4   0   9      419.14      348.20     21.68 o 
   5   0   9     1692.62     1603.90     45.70 o 
   6   0   9     1325.93     1414.55     48.19 o 
   7   0   9       76.28      105.44     27.00 o 
  -6   1   9      515.87      522.35     28.76 o 
  -5   1   9        1.54        0.00     11.33 o 
  -4   1   9     1247.65     1230.81     25.54 o 
  -3   1   9     3195.20     3131.46     33.89 o 
  -2   1   9     1072.73      921.55     29.30 o 
  -1   1   9       65.35       35.65      5.74 o 
   0   1   9     3492.68     3937.90    119.12 o 
   1   1   9     2137.33     2104.92     36.08 o 
   2   1   9      413.01      405.04     15.81 o 
   3   1   9     1338.98     1473.71     66.38 o 
   4   1   9     3154.70     2787.40     28.38 o 
   5   1   9      929.78     1088.57     30.31 o 
   6   1   9       15.01        0.65     12.71 o 
   7   1   9      573.57      571.53     40.24 o 
  -5   2   9      909.74      935.78     26.18 o 
  -4   2   9     1337.56     1260.41     25.96 o 
  -3   2   9      190.46      184.80     17.68 o 
  -2   2   9      970.40      973.71     24.58 o 
  -1   2   9     3390.75     3191.82     43.60 o 
   0   2   9     2759.74     2974.35     45.35 o 
   1   2   9       25.37        0.00      7.63 o 
   2   2   9     1108.51      848.92     21.38 o 
   3   2   9     3036.04     3265.26     58.77 o 
   4   2   9      659.62      692.22     20.81 o 
   5   2   9      178.97      180.65     14.77 o 
   6   2   9     1399.94     1423.08     45.79 o 
  -5   3   9      476.91      473.03     29.45 o 
  -4   3   9       13.18       18.41     15.17 o 
  -3   3   9      801.14      747.24     44.82 o 
  -2   3   9     2165.64     2206.86     37.40 o 
  -1   3   9     1279.62     1106.70     20.15 o 
   0   3   9       57.42       54.22     11.63 o 
   1   3   9     2102.03     2060.72     47.81 o 
   2   3   9     2552.15     2451.17     34.64 o 
   3   3   9      196.27      300.77     17.28 o 
   4   3   9      890.36     1084.50     25.68 o 
   5   3   9     1964.41     1872.28     33.17 o 
   6   3   9     1845.00     1981.83     51.54 o 
  -4   4   9      426.91      451.85     29.24 o 
  -3   4   9      839.13      764.39     46.62 o 
  -2   4   9      226.53      243.95     20.38 o 
  -1   4   9      338.42      382.60     20.21 o 
   0   4   9     1807.21     1540.85     52.65 o 
   1   4   9     1641.75     1823.34     33.80 o 
   2   4   9      100.99      101.49     13.22 o 
   3   4   9     1124.61     1102.30     26.79 o 
   4   4   9     2545.39     2555.06     38.88 o 
   5   4   9      946.50      870.15     38.64 o 
   6   4   9        0.15       15.85     21.08 o 
   7   4   9      662.80      809.60     46.25 o 
  -3   5   9       26.95       21.46     17.69 o 
  -2   5   9      412.27      352.91     25.50 o 
  -1   5   9     1657.31     1617.98     70.50 o 
   0   5   9     1256.45     1276.23     32.34 o 
   1   5   9       52.98       64.47     14.69 o 
   2   5   9      476.38      598.61     24.55 o 
   3   5   9     1011.21      820.09     27.46 o 
   4   5   9      278.42      316.17     29.98 o 
   5   5   9      150.84      133.30     25.23 o 
   6   5   9     1144.16     1206.78     49.78 o 
  -2   6   9      519.03      522.21     35.99 o 
  -1   6   9      310.31      338.01     26.54 o 
   0   6   9       28.10       31.20     17.29 o 
   1   6   9      673.37      678.39     29.89 o 
   2   6   9      902.69      900.56     68.34 o 
   3   6   9       73.57       75.37     23.05 o 
   4   6   9      438.69      354.65     35.27 o 
   5   6   9      954.32     1099.60     49.48 o 
   6   6   9      682.20      643.60     42.22 o 
   0   7   9      737.20      793.34     36.83 o 
   1   7   9      525.44      480.44     32.52 o 
   2   7   9       38.50       65.06     29.01 o 
   3   7   9      350.69      363.09     39.87 o 
   4   7   9      855.56      865.14     49.30 o 
  -3  -7  10      357.77      401.77     40.45 o 
  -2  -7  10      825.15      861.81     35.02 o 
  -1  -7  10      288.93      276.98     25.64 o 
   0  -7  10       72.27       74.52     27.52 o 
  -5  -6  10       46.95       39.96     31.57 o 
  -4  -6  10      530.05      545.88     29.89 o 
  -3  -6  10     1000.94     1003.75     34.32 o 
  -2  -6  10       32.40       36.54     15.78 o 
  -1  -6  10      129.89      138.34     19.53 o 
   0  -6  10     1107.51     1082.01     33.51 o 
   1  -6  10     1251.23     1268.20     91.21 o 
   2  -6  10       79.41       93.92     16.26 o 
  -5  -5  10     1187.94     1140.42     37.25 o 
  -4  -5  10     1454.51     1530.91     37.67 o 
  -3  -5  10      112.67      101.99     21.40 o 
  -2  -5  10      494.13      456.23     23.74 o 
  -1  -5  10     1092.76     1124.24     30.97 o 
   0  -5  10      666.47      667.70     26.06 o 
   1  -5  10        0.69        3.66     10.24 o 
   2  -5  10      168.99      184.42     14.73 o 
   3  -5  10      679.75      717.18     25.22 o 
  -6  -4  10     1074.57     1126.89     99.50 o 
  -5  -4  10      888.68      864.22     77.42 o 
  -4  -4  10       17.27       24.52     10.91 o 
  -3  -4  10      635.41      654.64     44.56 o 
  -2  -4  10     1907.56     1875.81     35.92 o 
  -1  -4  10      682.56      687.90     24.03 o 
   0  -4  10      470.21      448.11     16.29 o 
   1  -4  10     2575.72     2551.31     40.97 o 
   2  -4  10      995.31     1047.51     27.20 o 
   3  -4  10      254.12      246.31     16.52 o 
   4  -4  10       75.00      100.97     22.67 o 
  -6  -3  10      570.22      584.37     34.87 o 
  -5  -3  10      134.44      119.74     16.17 o 
  -4  -3  10     1259.56     1198.25     24.31 o 
  -3  -3  10     1442.03     1446.55     23.41 o 
  -2  -3  10      406.48      418.60     19.52 o 
  -1  -3  10     1303.17     1273.30     21.24 o 
   0  -3  10     3019.91     2922.05     43.60 o 
   1  -3  10     3697.11     3653.12     71.74 o 
   2  -3  10      296.71      252.91     16.66 o 
   3  -3  10      704.50      642.15     19.95 o 
   4  -3  10      813.59      781.27     21.06 o 
   5  -3  10      200.00      239.74     29.73 o 
  -6  -2  10      120.85      118.36     19.39 o 
  -5  -2  10     1323.16     1229.85     75.69 o 
  -4  -2  10     2542.36     2566.98    116.61 o 
  -3  -2  10       48.87       35.28      8.65 o 
  -2  -2  10     1061.38     1020.16     23.32 o 
  -1  -2  10     2430.38     2604.10     24.45 o 
   0  -2  10      736.24      731.55     16.97 o 
   1  -2  10       23.79       29.50      7.42 o 
   2  -2  10     1420.29     1409.97     22.31 o 
   3  -2  10     2447.27     2150.97     28.16 o 
   4  -2  10      606.06      693.62     33.46 o 
   5  -2  10      256.24      279.39     28.61 o 
   6  -2  10      673.02      680.07     41.66 o 
  -6  -1  10     1627.28     1647.71     40.19 o 
  -5  -1  10      867.44      833.64     59.10 o 
  -4  -1  10      159.30      183.08     18.44 o 
  -3  -1  10     1929.11     1809.26     28.69 o 
  -2  -1  10     2924.70     2946.79     24.40 o 
  -1  -1  10     1061.66     1171.09     16.25 o 
   1  -1  10     3712.78     3217.67    102.23 o 
   2  -1  10     1762.60     1834.13     34.39 o 
   3  -1  10       59.32       64.03     10.13 o 
   4  -1  10      325.48      333.51     18.36 o 
   5  -1  10     1539.99     1666.82     34.12 o 
   6  -1  10      743.83      623.69     40.23 o 
  -6   0  10      437.38      421.66     27.76 o 
  -5   0  10      325.42      318.23     34.43 o 
  -4   0  10     1410.47     1303.54     32.53 o 
  -3   0  10     2057.36     2087.53     43.66 o 
  -2   0  10      561.96      450.52     17.01 o 
  -1   0  10      439.60      407.70     11.45 o 
   0   0  10     5132.22     5085.93    149.41 o 
   1   0  10     2126.51     1987.38     65.61 o 
   3   0  10     2553.35     2800.62     40.83 o 
   4   0  10     2877.96     2454.16     72.68 o 
   5   0  10      622.74      653.45     23.91 o 
   6   0  10        1.90        9.65     14.92 o 
   7   0  10      602.03      649.05     44.60 o 
  -6   1  10      217.43      202.54     33.53 o 
  -5   1  10      963.87      979.99     31.58 o 
  -4   1  10     1251.68     1229.54     25.52 o 
  -3   1  10        7.99        3.72      8.92 o 
  -2   1  10     2239.22     2291.48     22.39 o 
  -1   1  10     2788.86     2380.76     66.72 o 
   0   1  10     2891.90     3276.76    130.53 o 
   1   1  10       86.45      127.02      9.18 o 
   2   1  10     1677.44     1597.10     40.42 o 
   3   1  10     4090.47     4082.25    115.36 o 
   4   1  10      954.72      766.43     34.35 o 
   5   1  10      299.46      218.24     18.50 o 
   6   1  10      967.17     1111.83     31.38 o 
   7   1  10      557.63      576.33     44.29 o 
  -5   2  10      446.56      490.44     29.74 o 
  -4   2  10       27.44       21.96     13.91 o 
  -3   2  10     1370.65     1281.57     43.36 o 
  -2   2  10     3254.97     3229.56     67.56 o 
  -1   2  10      718.37      702.08     17.54 o 
   0   2  10       85.58       76.07      8.74 o 
   1   2  10     1257.57     1510.21     22.30 o 
   2   2  10      821.03      603.75     19.53 o 
   3   2  10        1.23       14.08      9.10 o 
   4   2  10     1467.03     1437.75     31.85 o 
   5   2  10     2258.51     2301.11    127.99 o 
   6   2  10     1283.52     1315.20     56.59 o 
   7   2  10       30.11       55.18     26.87 o 
  -5   3  10       42.09        2.35     27.98 o 
  -4   3  10     1164.41     1210.88     36.13 o 
  -3   3  10      585.72      538.46     29.71 o 
  -2   3  10      304.15      360.69     23.31 o 
  -1   3  10      320.95      387.33     20.02 o 
   0   3  10     4027.91     3941.02     51.46 o 
   1   3  10     1054.06     1089.95     26.77 o 
   2   3  10       16.12       24.75      9.63 o 
   3   3  10     2392.79     2147.66     36.01 o 
   4   3  10     3009.74     3432.80     42.91 o 
   5   3  10      652.98      496.91     23.44 o 
   6   3  10        9.02       18.53     18.89 o 
  -4   4  10      511.51      527.85     31.51 o 
  -3   4  10       87.30      111.82     18.01 o 
  -2   4  10      936.02      942.21     49.58 o 
  -1   4  10     2050.81     2020.45     38.73 o 
   0   4  10     1442.16     1294.51     31.41 o 
   1   4  10       67.05      140.21     19.63 o 
   2   4  10     1105.35     1226.70     29.00 o 
   3   4  10     1991.58     1984.99     45.33 o 
   4   4  10      218.62      227.41     18.41 o 
   5   4  10      249.22      310.61     31.56 o 
   6   4  10     1060.30      938.47     44.83 o 
   7   4  10      282.39      345.24     39.47 o 
  -3   5  10      244.31      297.41     26.43 o 
  -2   5  10     1037.31      907.27     34.01 o 
  -1   5  10      143.47      158.42     18.09 o 
   0   5  10      563.40      604.39     58.87 o 
   1   5  10      585.22      583.56     26.30 o 
   2   5  10      966.77     1051.09     42.04 o 
   3   5  10        1.64        3.20     13.82 o 
   4   5  10      690.11      546.87     36.22 o 
   5   5  10     1467.61     1504.26     52.57 o 
   6   5  10      939.18      917.22     48.09 o 
  -1   6  10      147.33      135.49     21.25 o 
   0   6  10     1200.78     1307.30     38.38 o 
   1   6  10      682.14      636.13     29.57 o 
   2   6  10       10.35        5.23     15.20 o 
   3   6  10      684.31      660.20     39.41 o 
   4   6  10      824.05      778.59     44.24 o 
   5   6  10      263.40      293.61     33.90 o 
   1   7  10        0.38        0.43     20.77 o 
   2   7  10      606.98      578.22     46.77 o 
   3   7  10      647.39      773.47     49.62 o 
  -4  -6  11      575.01      606.39     64.33 o 
  -3  -6  11        1.30        0.00     18.18 o 
  -2  -6  11      470.88      484.20     27.45 o 
  -1  -6  11     1009.80     1007.41     34.96 o 
   0  -6  11      613.33      647.66     30.79 o 
   1  -6  11       47.18       28.81     19.34 o 
   2  -6  11      304.46      302.03     23.77 o 
  -5  -5  11      395.45      394.29     31.18 o 
  -4  -5  11        8.85        9.80     17.82 o 
  -3  -5  11     1285.35     1363.55     72.09 o 
  -2  -5  11     1546.64     1548.03     37.73 o 
  -1  -5  11       53.51       55.53     16.20 o 
   0  -5  11        1.45        4.55     14.66 o 
   1  -5  11      952.16      978.05     25.24 o 
   2  -5  11      800.84      784.93     24.64 o 
   3  -5  11        0.24        0.00     13.64 o 
  -5  -4  11       27.79       30.23     17.16 o 
  -4  -4  11      932.27      931.37     30.87 o 
  -3  -4  11      843.52      825.80     28.73 o 
  -2  -4  11      149.82      168.34     17.56 o 
  -1  -4  11      838.04      830.58     27.51 o 
   0  -4  11     2231.98     2272.91     33.79 o 
   1  -4  11      235.51      241.09     15.71 o 
   2  -4  11       21.60       16.84     10.25 o 
   3  -4  11      529.11      554.16     31.68 o 
   4  -4  11     1170.89     1129.48     46.56 o 
  -6  -3  11      809.49      842.50     90.80 o 
  -5  -3  11     1096.16     1097.11     40.75 o 
  -4  -3  11     1187.47     1115.51     34.31 o 
  -3  -3  11       76.57       65.18     14.60 o 
  -2  -3  11     1738.38     1783.04     33.64 o 
  -1  -3  11     2619.34     2588.59     29.92 o 
   0  -3  11     2788.11     2769.19     93.17 o 
   1  -3  11      109.12       85.24     10.22 o 
   2  -3  11     1401.61     1417.04     41.08 o 
   3  -3  11      821.64      728.64     21.82 o 
   4  -3  11      214.75      209.02     17.99 o 
   5  -3  11      161.93      142.37     28.27 o 
  -6  -2  11     1266.97     1377.32     39.63 o 
  -5  -2  11      565.43      549.27     31.43 o 
  -4  -2  11        3.70       14.25     12.20 o 
  -3  -2  11     2691.27     2652.90     74.40 o 
  -2  -2  11     3607.82     3483.57     56.41 o 
  -1  -2  11      496.55      568.73     16.53 o 
   0  -2  11      233.29      265.66     13.69 o 
   1  -2  11      667.82      664.91     17.29 o 
   2  -2  11     1577.40     1435.41     23.78 o 
   3  -2  11       13.45        9.87      9.49 o 
   4  -2  11     1086.64      972.67     35.67 o 
   5  -2  11      842.71      989.42     30.25 o 
  -6  -1  11       51.22       44.48     18.37 o 
  -5  -1  11       27.20       28.87     14.20 o 
  -4  -1  11     1679.39     1570.69     33.49 o 
  -3  -1  11      808.56      847.64     19.70 o 
  -2  -1  11        9.20        6.17      6.76 o 
  -1  -1  11      810.24      835.38     15.06 o 
   0  -1  11     7333.33     7533.79    134.03 o 
   1  -1  11      470.73      354.18     14.04 o 
   2  -1  11      134.22       83.43      9.47 o 
   3  -1  11     1659.17     1661.76     30.83 o 
   4  -1  11     2820.80     2830.03     41.48 o 
   5  -1  11      404.22      394.75     23.45 o 
   6  -1  11        7.48        5.79     20.92 o 
  -6   0  11      372.80      353.16     42.08 o 
  -5   0  11     1609.16     1578.44    101.16 o 
  -4   0  11     1226.26     1126.34     35.58 o 
  -3   0  11       78.16       53.21     10.02 o 
  -2   0  11     1872.30     1870.53     32.68 o 
  -1   0  11     2937.41     2917.36     24.66 o 
   0   0  11     1942.77     1911.90     33.09 o 
   1   0  11       61.68       53.80     13.04 o 
   2   0  11     2779.69     2475.25     42.46 o 
   3   0  11     2494.74     2747.17     50.95 o 
   4   0  11       77.78       45.82     11.44 o 
   5   0  11      207.28      192.82     16.98 o 
   6   0  11      940.31      957.28     31.86 o 
  -5   1  11      593.74      624.44     58.24 o 
  -4   1  11      263.18      316.01     22.07 o 
  -3   1  11      929.78      937.66     27.36 o 
  -2   1  11     3280.05     3302.02     90.22 o 
  -1   1  11      809.68      695.38     24.61 o 
   0   1  11     2112.54     1735.92     99.98 o 
   1   1  11      996.28     1151.18     20.22 o 
   2   1  11     2075.49     1974.91     25.23 o 
   3   1  11       58.52       36.13     10.99 o 
   4   1  11     1651.46     1592.53     31.87 o 
   5   1  11     1221.35     1044.75     29.08 o 
   6   1  11      783.90      953.92     31.64 o 
   7   1  11      159.93      210.72     34.63 o 
  -5   2  11      211.61      198.70     23.33 o 
  -4   2  11     1523.33     1612.85     38.34 o 
  -3   2  11      772.33      721.55     27.17 o 
  -2   2  11       20.54       45.84     12.27 o 
  -1   2  11     1063.24     1084.24     21.87 o 
   0   2  11     3457.41     3372.01     95.83 o 
   1   2  11     1821.88     1936.72     40.13 o 
   2   2  11      176.68      268.86     13.87 o 
   3   2  11     2171.93     1895.64     51.50 o 
   4   2  11     1922.28     2127.47     34.38 o 
   5   2  11      517.62      488.28     22.86 o 
   6   2  11      132.99      107.60     18.52 o 
   7   2  11      560.01      583.60     44.38 o 
  -4   3  11      416.32      417.77     27.91 o 
  -3   3  11       14.25        3.79     13.17 o 
  -2   3  11     1123.34      982.16     30.00 o 
  -1   3  11     1365.65     1551.89    108.39 o 
   0   3  11        4.25        1.75      8.18 o 
   1   3  11      100.86       89.33     12.89 o 
   2   3  11     3709.49     3667.24     45.62 o 
   3   3  11     2352.77     2271.94     36.71 o 
   4   3  11      111.26      202.78     18.15 o 
   5   3  11      337.49      394.53     25.83 o 
   7   3  11      221.68      232.30     35.96 o 
  -3   4  11      550.56      546.34     28.67 o 
  -2   4  11      883.18      873.99     32.14 o 
  -1   4  11      345.90      349.13     22.75 o 
   0   4  11      956.29     1019.18     29.19 o 
   1   4  11     2100.96     1816.02     43.82 o 
   2   4  11     1056.69     1216.76     30.52 o 
   3   4  11       24.46        1.14     12.85 o 
   4   4  11      651.15      667.33     27.07 o 
   5   4  11     1230.66     1255.85     47.03 o 
   6   4  11      449.05      459.30     38.78 o 
  -2   5  11        1.28        0.00     18.05 o 
  -1   5  11      210.02      183.28     20.70 o 
   0   5  11      565.65      606.56     27.80 o 
   1   5  11      773.47      768.81     29.21 o 
   2   5  11      123.61      111.79     17.29 o 
   3   5  11     1087.81     1202.00     33.76 o 
   4   5  11      871.05      735.60     40.46 o 
   5   5  11      125.04      161.39     25.94 o 
   6   5  11      408.13      463.00     39.72 o 
  -1   6  11      573.72      563.47     41.39 o 
   0   6  11        2.40        3.40     18.81 o 
   1   6  11      298.18      341.23     28.13 o 
   2   6  11     1104.64     1020.70     85.72 o 
   3   6  11     1083.92     1116.03     49.47 o 
   4   6  11       66.42       80.10     27.10 o 
   5   6  11      284.07      283.40     35.25 o 
  -3  -6  12      795.19      779.68     35.83 o 
  -2  -6  12     1200.85     1286.21     42.02 o 
  -1  -6  12      220.03      225.22     28.30 o 
   0  -6  12      110.47      111.04     21.19 o 
   1  -6  12      135.97      132.06     23.04 o 
  -4  -5  12     1168.27     1211.83     38.10 o 
  -3  -5  12      601.47      615.14     63.78 o 
  -2  -5  12        0.58        5.57     14.64 o 
  -1  -5  12      118.71      117.02     18.56 o 
   0  -5  12     1219.55     1217.68     37.74 o 
   1  -5  12      145.76      162.06     15.86 o 
   2  -5  12      212.17      217.87     18.25 o 
   3  -5  12      555.05      586.27     26.82 o 
  -5  -4  12     1198.16     1257.88     57.36 o 
  -4  -4  12      582.73      566.29     29.00 o 
  -3  -4  12      315.60      300.40     23.12 o 
  -2  -4  12     2469.82     2572.07     51.22 o 
  -1  -4  12     2058.34     2054.72     87.01 o 
   0  -4  12      503.87      504.27     18.49 o 
   1  -4  12        4.65        0.00     10.30 o 
   2  -4  12      858.38      826.73     24.22 o 
   3  -4  12      768.34      804.60     25.19 o 
   4  -4  12       11.99        1.15     25.06 o 
  -5  -3  12      269.82      270.59     22.93 o 
  -4  -3  12      244.61      266.05     22.05 o 
  -3  -3  12     1094.15     1111.75     31.51 o 
  -2  -3  12     2215.79     2204.91     37.96 o 
  -1  -3  12      777.44      736.65     22.58 o 
   0  -3  12     1670.15     1571.27     41.40 o 
   1  -3  12     1056.72     1041.80     31.00 o 
   2  -3  12      288.71      295.95     15.89 o 
   3  -3  12        1.12        0.00     11.37 o 
   4  -3  12      774.75      777.56     28.88 o 
  -5  -2  12      604.68      645.79     36.48 o 
  -4  -2  12     1984.20     1988.54    117.18 o 
  -3  -2  12      736.41      694.48     20.57 o 
  -2  -2  12        7.24        1.98      9.14 o 
  -1  -2  12      859.89      878.06     20.50 o 
   0  -2  12     2530.52     2537.12     30.22 o 
   1  -2  12     1747.65     1750.49     50.76 o 
   2  -2  12      114.80      132.09     11.96 o 
   3  -2  12     1778.27     1688.35     28.37 o 
   4  -2  12      706.61      678.96     26.14 o 
   5  -2  12       64.22       80.36     17.69 o 
  -5  -1  12     1603.66     1576.71     76.82 o 
  -4  -1  12      912.61      878.95     29.37 o 
  -3  -1  12       37.32       46.40     10.94 o 
  -2  -1  12     3210.65     3181.72     60.66 o 
  -1  -1  12     2850.07     2902.07     36.62 o 
   0  -1  12        2.58        2.35      8.06 o 
   1  -1  12       34.62       48.31      9.30 o 
   2  -1  12     1674.16     1579.62     54.92 o 
   3  -1  12     1855.85     1810.01     33.41 o 
   4  -1  12        3.17       11.81     12.03 o 
   5  -1  12      554.76      592.38     26.89 o 
   6  -1  12     1274.87     1390.35     56.07 o 
  -5   0  12       47.34       41.81     24.36 o 
  -4   0  12      368.18      363.50     23.44 o 
  -3   0  12     1259.11     1251.03     42.39 o 
  -2   0  12     1553.78     1723.41     47.23 o 
  -1   0  12      166.44      160.79     10.81 o 
   0   0  12     3360.13     3309.20     77.67 o 
   1   0  12     6996.96     6285.94     55.44 o 
   2   0  12     1428.88     1450.61     28.84 o 
   3   0  12        8.64       12.33     11.41 o 
   4   0  12      372.45      406.70     20.96 o 
   5   0  12     1095.90      977.14     29.68 o 
   6   0  12      371.61      401.38     27.64 o 
  -5   1  12      585.08      603.42     30.89 o 
  -4   1  12     1639.34     1644.92     65.18 o 
  -3   1  12      977.13      988.32     28.99 o 
  -2   1  12       10.44       12.66     11.43 o 
  -1   1  12      880.91      850.85     54.95 o 
   0   1  12     1516.54     1460.35     53.95 o 
   1   1  12     2087.61     2246.09     69.39 o 
   2   1  12      148.06      162.08     11.52 o 
   3   1  12     2434.53     2457.67     37.75 o 
   4   1  12      944.85      931.81     27.05 o 
   5   1  12        5.38        2.60     13.35 o 
   6   1  12      569.04      418.12    251.12 o 
  -4   2  12      615.70      569.93     29.08 o 
  -3   2  12        1.38        0.00     13.36 o 
  -2   2  12     1019.17     1001.70     63.26 o 
  -1   2  12     1413.45     1381.65     38.01 o 
   0   2  12      202.98      175.85     12.36 o 
   1   2  12     1533.52     1529.35     57.23 o 
   2   2  12     2333.15     2440.57     51.80 o 
   3   2  12     2569.97     2327.47     30.29 o 
   4   2  12      107.69      140.03     16.31 o 
   5   2  12      891.89      820.51     28.62 o 
   6   2  12     1763.85     1942.51     69.39 o 
  -4   3  12      239.23      269.17     25.76 o 
  -3   3  12     1184.15     1154.41     44.99 o 
  -2   3  12      872.29      883.93     30.40 o 
  -1   3  12       65.33       81.15     14.84 o 
   0   3  12     1209.00     1334.34     31.22 o 
   1   3  12     4475.55     4241.03     91.62 o 
   2   3  12     1437.24     1392.96     33.64 o 
   3   3  12       12.09        0.42     11.95 o 
   4   3  12      370.12      375.28     22.57 o 
   5   3  12      890.50      897.83     44.29 o 
   6   3  12      191.23      189.74     30.34 o 
  -3   4  12      391.97      397.89     33.47 o 
  -2   4  12        0.20        0.00     15.05 o 
  -1   4  12      607.78      607.74     27.99 o 
   0   4  12      556.79      568.14     26.03 o 
   1   4  12      268.96      234.89     19.42 o 
   2   4  12      212.81      164.74     17.84 o 
   3   4  12     2227.68     2259.79     41.41 o 
   4   4  12     1121.79     1192.15     33.86 o 
   5   4  12       25.96       17.25     23.35 o 
   6   4  12      620.01      655.11     44.51 o 
  -1   5  12      638.54      599.29     31.15 o 
   0   5  12       10.21        0.00     16.74 o 
   1   5  12      742.16      679.82     29.14 o 
   2   5  12     1175.22     1130.92     33.42 o 
   3   5  12      768.65      788.75     30.84 o 
   4   5  12       30.45       12.04     23.69 o 
   5   5  12      627.39      589.25     43.99 o 
   0   6  12      137.26      166.58     24.57 o 
   1   6  12      674.64      751.75     35.12 o 
   2   6  12      266.95      247.45     24.86 o 
   3   6  12      135.56      106.96     27.24 o 
   4   6  12      600.01      602.32     42.41 o 
  -2  -6  13        2.27        9.31     31.52 o 
  -1  -6  13      331.27      393.33     48.15 o 
   0  -6  13      695.61      707.12     53.94 o 
  -4  -5  13      349.70      386.52     31.66 o 
  -3  -5  13       57.88       50.83     19.42 o 
  -2  -5  13     1003.60     1012.29     63.07 o 
  -1  -5  13      576.45      563.48     30.90 o 
   0  -5  13        6.47        7.99     17.53 o 
   1  -5  13      173.28      192.40     17.83 o 
   2  -5  13      577.73      557.57     22.61 o 
  -4  -4  13      444.00      431.68     30.23 o 
  -3  -4  13     1249.60     1268.22     36.67 o 
  -2  -4  13     1022.14     1178.60     35.36 o 
  -1  -4  13       10.38        0.00     14.48 o 
   0  -4  13      842.21      834.03     23.04 o 
   1  -4  13     1655.37     1613.80     38.93 o 
   2  -4  13      319.24      316.68     19.87 o 
   3  -4  13       27.69        8.14     14.79 o 
  -5  -3  13      781.21      761.32     33.56 o 
  -4  -3  13     2194.58     2280.02     65.45 o 
  -3  -3  13      917.03      902.57     31.68 o 
  -2  -3  13        8.42        0.30     14.13 o 
  -1  -3  13     1071.64     1110.64     24.26 o 
   0  -3  13     1713.85     1614.91     27.61 o 
   1  -3  13      587.52      674.27     20.98 o 
   2  -3  13       93.43      104.49     13.57 o 
   3  -3  13      757.68      749.14     34.27 o 
   4  -3  13      436.67      442.45     26.61 o 
  -5  -2  13      702.96      664.80     51.49 o 
  -4  -2  13      383.28      412.24     25.59 o 
  -3  -2  13      191.84      230.24     19.92 o 
  -2  -2  13     1434.51     1426.01     34.87 o 
  -1  -2  13     1531.23     1603.37     26.66 o 
   0  -2  13        1.09        0.27     10.00 o 
   1  -2  13     1282.34     1177.37     23.74 o 
   2  -2  13     1693.95     1776.51     40.49 o 
   3  -2  13      903.60      822.20     27.21 o 
   4  -2  13        1.14        0.00     14.75 o 
   5  -2  13      570.65      595.20     32.77 o 
  -5  -1  13       95.93       92.42     20.97 o 
  -4  -1  13      553.74      533.46     76.77 o 
  -3  -1  13     1828.51     1883.21     34.88 o 
  -2  -1  13      779.84      757.29     20.37 o 
  -1  -1  13        3.20        6.02     10.72 o 
   0  -1  13     2160.46     2339.44    105.18 o 
   1  -1  13     3064.21     2875.88     40.84 o 
   2  -1  13     1322.57     1332.12     30.59 o 
   3  -1  13       83.26       80.68     13.75 o 
   4  -1  13     1020.67      985.98     29.91 o 
   5  -1  13      649.76      758.47     30.02 o 
  -5   0  13      479.37      541.16     44.24 o 
  -4   0  13     1944.48     1906.04     39.24 o 
  -3   0  13      804.64      858.11     29.56 o 
  -2   0  13       21.77       37.91     10.78 o 
  -1   0  13     1846.14     1911.16     27.14 o 
   0   0  13     2097.53     2084.39     34.96 o 
   1   0  13      335.72      274.48     17.46 o 
   2   0  13      157.97      118.88     14.54 o 
   3   0  13     1716.01     1747.81     34.83 o 
   4   0  13      775.39      767.76     26.00 o 
   5   0  13        5.11        5.37     14.83 o 
   6   0  13      638.00      657.81     31.24 o 
  -4   1  13       74.68       73.83     17.53 o 
  -3   1  13      211.61      190.73     19.48 o 
  -2   1  13     1474.22     1631.27     41.98 o 
  -1   1  13     1926.21     1741.06     49.73 o 
   0   1  13       12.40       17.05      9.70 o 
   1   1  13     1186.40     1188.23     35.70 o 
   2   1  13     2923.94     2859.41     52.54 o 
   3   1  13      778.71      830.92     26.83 o 
   4   1  13       12.47       38.70     14.58 o 
   5   1  13      691.01      628.44     39.23 o 
   6   1  13     1230.22     1251.13     53.30 o 
  -4   2  13      384.79      404.16     29.54 o 
  -3   2  13      866.39      871.58     37.84 o 
  -2   2  13      677.94      681.16     27.01 o 
  -1   2  13      123.33      142.75     16.93 o 
   0   2  13     1555.92     1483.47     91.73 o 
   1   2  13     2222.31     2405.79     31.53 o 
   2   2  13      995.21      952.60     22.01 o 
   3   2  13      278.53      259.11     19.57 o 
   4   2  13     1495.71     1442.83     37.79 o 
   5   2  13     1146.66     1159.25     33.84 o 
   6   2  13       34.26       63.48     20.22 o 
  -3   3  13      328.46      280.83     24.38 o 
  -2   3  13       80.80       68.42     17.72 o 
  -1   3  13     1627.22     1727.94     87.06 o 
   0   3  13     1286.65     1336.38     49.85 o 
   1   3  13      246.44      237.12     16.03 o 
   2   3  13      527.93      574.18     20.02 o 
   3   3  13     1445.08     1317.15     26.63 o 
   4   3  13      975.32     1021.86     24.99 o 
   5   3  13       26.85       33.94     17.96 o 
   6   3  13      783.89      835.20     48.96 o 
  -2   4  13      964.06      994.21     52.19 o 
  -1   4  13      783.45      843.38     66.51 o 
   0   4  13       88.93       60.18     16.98 o 
   1   4  13      358.99      332.28     23.39 o 
   2   4  13     1525.79     1528.21     37.20 o 
   3   4  13      280.97      293.48     25.06 o 
   4   4  13       50.40       46.74     16.56 o 
   5   4  13      770.32      834.11     44.73 o 
  -1   5  13       53.62       41.96     20.87 o 
   0   5  13      588.96      590.23     30.81 o 
   1   5  13     1033.57     1029.37     45.93 o 
   2   5  13      144.68      169.91     20.15 o 
   3   5  13      158.79      191.24     22.82 o 
   4   5  13     1119.40     1086.17     51.29 o 
   5   5  13      937.12      957.09     52.35 o 
   1   6  13       75.10       82.95     30.77 o 
   2   6  13      315.45      333.54     27.64 o 
   3   6  13      664.57      702.10     49.91 o 
  -3  -5  14      824.14      851.95     38.52 o 
  -2  -5  14      237.26      260.16     25.29 o 
  -1  -5  14        5.14        0.00     18.58 o 
   0  -5  14      831.79      893.52     49.48 o 
   1  -5  14     1101.22     1135.46     40.87 o 
  -4  -4  14     1523.03     1590.99     64.47 o 
  -3  -4  14      279.54      285.37     24.25 o 
  -2  -4  14      142.28      126.66     19.61 o 
  -1  -4  14     1053.83     1114.82     35.54 o 
   0  -4  14      663.58      640.22     33.34 o 
   1  -4  14       67.26       67.14     14.87 o 
   2  -4  14      184.03      191.12     18.00 o 
   3  -4  14      830.46      822.61     38.74 o 
  -4  -3  14      170.63      174.21     34.79 o 
  -3  -3  14      176.47      185.56     21.96 o 
  -2  -3  14      950.90      988.52     33.27 o 
  -1  -3  14     1304.68     1328.20     40.69 o 
   0  -3  14      108.86      161.28     14.06 o 
   1  -3  14      818.44      666.14     22.84 o 
   2  -3  14     1280.03     1381.78     29.10 o 
   3  -3  14      341.71      330.84     25.13 o 
   4  -3  14       21.93       20.09     27.84 o 
  -4  -2  14      719.84      610.29     46.63 o 
  -3  -2  14     1316.59     1388.45     52.97 o 
  -2  -2  14      881.96      772.14     25.08 o 
  -1  -2  14        0.43        5.18     13.00 o 
   0  -2  14     1247.86     1292.43     55.54 o 
   1  -2  14     1435.88     1475.50     33.46 o 
   2  -2  14      219.36      241.33     20.22 o 
   3  -2  14      518.41      605.85     25.86 o 
   4  -2  14      897.93      843.06     31.88 o 
  -4  -1  14     1051.62     1048.62     46.93 o 
  -3  -1  14      306.57      341.75     22.91 o 
  -2  -1  14      515.09      559.48     25.19 o 
  -1  -1  14     2460.62     2267.77     38.27 o 
   0  -1  14     1109.92     1286.22     30.90 o 
   1  -1  14      312.84      233.39     18.45 o 
   2  -1  14      636.75      576.11     23.26 o 
   3  -1  14     2017.25     1924.42     38.73 o 
   4  -1  14      705.84      659.17     27.66 o 
   5  -1  14        4.29        9.24     16.52 o 
  -4   0  14       44.07       23.51     17.75 o 
  -3   0  14      383.11      331.09     29.60 o 
  -2   0  14     2708.44     2901.57     77.10 o 
  -1   0  14     1559.39     1532.75     26.29 o 
   0   0  14        0.16        0.00     10.95 o 
   1   0  14      747.70      858.91     27.09 o 
   2   0  14     1365.59     1179.03     29.61 o 
   3   0  14      241.29      323.76     20.76 o 
   4   0  14       90.78      107.43     15.71 o 
   5   0  14      971.15      948.01     33.92 o 
  -4   1  14      371.59      397.18     29.94 o 
  -3   1  14     1007.33     1011.75     33.59 o 
  -2   1  14      676.93      824.68     35.85 o 
  -1   1  14       52.55       97.05     12.68 o 
   0   1  14      966.08      854.49     22.07 o 
   1   1  14     2282.02     2339.03     43.80 o 
   2   1  14       20.88       15.46     12.65 o 
   3   1  14      886.21      638.07    395.41 o 
   4   1  14     1346.55     1298.89     67.40 o 
   5   1  14      994.96      855.91     32.64 o 
  -3   2  14       82.19       60.76     19.45 o 
  -2   2  14      670.90      673.65     54.85 o 
  -1   2  14     2052.06     2215.94     92.74 o 
   0   2  14     1514.48     1469.25     77.45 o 
   1   2  14      438.62      497.67    148.75 o 
   2   2  14      551.85      659.04     31.66 o 
   3   2  14     1561.83     1407.97     34.33 o 
   4   2  14      703.53      712.32     32.11 o 
   5   2  14       54.39       53.52     18.08 o 
  -3   3  14      469.42      552.26     46.81 o 
  -2   3  14     1536.72     1378.03     38.47 o 
  -1   3  14      898.90     1053.09     86.34 o 
   0   3  14        0.47        0.00     11.94 o 
   1   3  14     1019.70     1007.71     47.30 o 
   2   3  14      920.52      894.78     24.28 o 
   3   3  14      340.87      304.85     19.26 o 
   4   3  14       54.43       26.25     16.13 o 
   5   3  14     1189.15     1267.70     38.12 o 
  -1   4  14       66.62       39.68     18.15 o 
   0   4  14      905.62     1045.74     53.14 o 
   1   4  14     1392.21     1291.88     58.02 o 
   2   4  14       52.56       59.34     13.55 o 
   3   4  14      425.39      448.20     27.66 o 
   4   4  14      951.44      987.88     36.64 o 
   0   5  14      469.66      529.25     32.65 o 
   1   5  14       10.26        5.59     17.17 o 
   2   5  14      379.63      376.41     27.24 o 
   3   5  14     1195.50     1348.84     41.34 o 
   4   5  14      441.15      413.77     45.07 o 
  -1  -5  15      799.99      855.70     58.74 o 
  -3  -4  15      433.10      431.93     33.79 o 
  -2  -4  15     1249.26     1258.57     40.47 o 
  -1  -4  15      427.97      459.74     30.65 o 
   0  -4  15       15.78       15.36     19.01 o 
   1  -4  15      472.39      468.15     23.93 o 
   2  -4  15      832.47      824.32     53.71 o 
  -4  -3  15      668.21      638.88     51.70 o 
  -3  -3  15     1114.76     1128.74     52.30 o 
  -2  -3  15      420.02      435.15     29.79 o 
  -1  -3  15      123.63      119.91     25.99 o 
   0  -3  15     1101.52     1137.00     40.79 o 
   1  -3  15      927.63      783.68     62.05 o 
   2  -3  15       34.76       54.83     17.55 o 
   3  -3  15      303.00      315.00     24.69 o 
  -2  -2  15      525.74      604.65     40.99 o 
  -1  -2  15     1314.68     1229.21     32.49 o 
   0  -2  15      838.06      926.72     29.93 o 
   1  -2  15        0.53        0.00     12.88 o 
   2  -2  15     1012.21     1038.82     30.77 o 
   3  -2  15     1184.44     1182.50     34.07 o 
   4  -2  15      324.24      264.71     23.37 o 
  -4  -1  15        1.14        0.00     24.58 o 
  -2  -1  15     2390.88     2301.16     54.83 o 
  -1  -1  15      853.29      803.52     28.15 o 
   0  -1  15        4.21        1.17     12.70 o 
   1  -1  15     1091.59     1186.60     34.37 o 
   2  -1  15     1272.74     1172.91     31.62 o 
   3  -1  15      180.43      200.01     18.85 o 
   4  -1  15      164.48      178.07     20.19 o 
  -4   0  15      992.59     1195.12     55.41 o 
  -3   0  15     1531.14     1522.33     50.01 o 
  -2   0  15      480.89      537.49     25.10 o 
  -1   0  15       85.78      101.16     16.16 o 
   0   0  15     1205.17     1188.57     31.30 o 
   1   0  15     1213.56     1315.94     32.66 o 
   2   0  15       20.93        8.98     13.59 o 
   3   0  15      516.62      382.26     25.22 o 
   4   0  15     1223.09     1325.99     37.03 o 
   5   0  15      412.04      396.39     28.33 o 
  -3   1  15        5.37        0.00     17.23 o 
  -2   1  15      684.81      632.90     28.76 o 
  -1   1  15     1927.22     2226.00     94.54 o 
   0   1  15      940.62      820.99     33.78 o 
   1   1  15        4.88        4.40     12.39 o 
   2   1  15     1275.31     1307.38     70.68 o 
   3   1  15     1594.31     1526.72     50.68 o 
   4   1  15      465.23      503.72     27.63 o 
   5   1  15       71.14       92.92     20.59 o 
  -3   2  15      585.72      777.23     36.56 o 
  -2   2  15     1385.01     1434.58     44.34 o 
  -1   2  15      708.96      789.39     42.38 o 
   0   2  15       49.53       58.68     13.36 o 
   1   2  15     1148.82     1047.88     25.39 o 
   2   2  15     1480.28     1713.12     53.82 o 
   3   2  15      164.18      141.13     17.20 o 
   4   2  15      260.02      235.98     22.49 o 
   5   2  15      940.42      922.74     34.45 o 
  -2   3  15      162.96      129.45     22.52 o 
  -1   3  15      174.30      147.70     20.35 o 
   0   3  15      897.55     1042.40     51.92 o 
   1   3  15      892.00      901.76     30.10 o 
   2   3  15        7.48        5.62     11.81 o 
   3   3  15      518.28      533.93     28.03 o 
   4   3  15     1198.99     1061.77     36.01 o 
   5   3  15      470.15      502.62     44.64 o 
  -1   4  15      913.89      879.60     53.23 o 
   0   4  15      518.69      589.07     31.36 o 
   1   4  15        6.00       19.71     14.34 o 
   2   4  15      833.00      789.98     28.03 o 
   3   4  15     1035.27     1165.37     30.75 o 
   4   4  15      319.63      296.69     21.22 o 
   2   5  15      699.46      711.39     28.72 o 
  -1  -4  16       97.51       67.37     29.20 o 
  -2  -3  16      571.22      563.28     44.34 o 
  -1  -3  16     1353.48     1453.80     56.24 o 
   0  -3  16      209.05      199.18     20.81 o 
   1  -3  16       17.32       16.38     15.94 o 
   2  -3  16      575.16      524.12     30.02 o 
  -2  -2  16     1368.16     1339.77     55.36 o 
  -1  -2  16      756.25      758.06     30.37 o 
   0  -2  16      246.12      223.32     20.81 o 
   1  -2  16     1459.81     1426.65     36.62 o 
   2  -2  16     1029.43     1019.80     33.28 o 
   3  -2  16      105.16      107.62     20.03 o 
  -2  -1  16      103.37       96.25     23.92 o 
  -1  -1  16      516.84      561.85     27.51 o 
   0  -1  16      921.75      871.47     29.42 o 
   1  -1  16     1305.52     1477.68     56.31 o 
   2  -1  16        1.28       10.59     15.06 o 
   3  -1  16      728.97      671.70     29.76 o 
   4  -1  16      855.96      864.63     49.41 o 
  -3   0  16       25.39        7.58     18.26 o 
  -2   0  16      678.44      631.87     42.71 o 
  -1   0  16     1583.26     1591.95     42.34 o 
   0   0  16      188.36      200.87     19.24 o 
   1   0  16       50.87       44.77     15.25 o 
   2   0  16     1340.57     1376.35     36.55 o 
   3   0  16     1496.54     1487.60     45.44 o 
   4   0  16      286.17      314.61     26.37 o 
  -3   1  16      833.37      919.46     43.81 o 
  -2   1  16     1152.72     1162.85    101.16 o 
  -1   1  16      284.72      349.68     31.06 o 
   0   1  16      126.16      160.13     18.16 o 
   1   1  16     1910.34     1824.76     49.42 o 
   2   1  16      621.20      575.84     27.79 o 
   3   1  16       29.34       29.10     15.24 o 
   4   1  16      310.57      296.25     24.86 o 
  -2   2  16       31.51       10.65     18.99 o 
  -1   2  16      431.66      454.65     28.64 o 
   0   2  16     1141.80     1196.98     41.54 o 
   1   2  16     1194.92     1146.85     34.49 o 
   2   2  16       38.79       21.14     16.32 o 
   3   2  16     1153.50     1407.26     38.31 o 
   4   2  16     1301.26     1266.49     56.23 o 
  -1   3  16      744.33      628.46     61.59 o 
   0   3  16      319.74      368.67     28.75 o 
   1   3  16       97.98      117.92     17.07 o 
   2   3  16      519.46      508.99     29.68 o 
   3   3  16     1204.86     1296.90    102.80 o 
   4   3  16      163.70      147.25     33.31 o 
   1   4  16     1153.51     1346.23     70.52 o 
   2   4  16      259.03      218.96     20.17 o 
   3   4  16        1.62       11.82     17.19 o 
  -1  -3  17        5.22       18.36     28.74 o 
   0  -3  17      125.71      145.70     21.48 o 
   1  -3  17      922.14      951.54     50.67 o 
  -2  -2  17       23.46        0.00     27.79 o 
  -1  -2  17      822.79      875.37     38.42 o 
   0  -2  17     1389.23     1496.34     59.61 o 
   1  -2  17      675.74      696.76     32.47 o 
   2  -2  17       89.56       71.48     27.55 o 
  -2  -1  17      738.39      750.03     48.00 o 
  -1  -1  17      869.39      860.15     34.50 o 
   0  -1  17      580.95      601.80     30.51 o 
   1  -1  17      149.17      125.79     20.33 o 
   2  -1  17      714.69      750.37     32.56 o 
  -2   0  17      876.48      828.70     48.22 o 
  -1   0  17        0.87        1.53     18.77 o 
   0   0  17      548.52      584.62     30.65 o 
   1   0  17     1744.18     1813.78    102.03 o 
   2   0  17      514.35      501.62     27.10 o 
   3   0  17        1.63        9.17     16.54 o 
  -2   1  17        2.45        0.00     17.96 o 
  -1   1  17      489.96      516.20     42.10 o 
   0   1  17     1693.42     1700.19     40.58 o 
   1   1  17      488.09      482.85     29.23 o 
   2   1  17       24.20       19.93     17.24 o 
   3   1  17     1237.36     1345.56     40.76 o 
  -1   2  17      509.68      505.80     32.62 o 
   0   2  17      181.10      171.16     31.87 o 
   1   2  17      334.49      368.40     52.83 o 
   2   2  17      726.02      699.73     33.21 o 
   3   2  17      728.00      804.38     35.50 o 
   1   3  17     1094.40     1218.83     41.22 o 
   2   3  17      622.31      618.59     31.65 o 
   0  -1  18      739.48      724.11     34.41 o 
   1  -1  18     1685.11     1886.77     45.41 o 
   0   0  18      736.63      763.01     33.98 o 
   1   0  18      345.69      364.55     29.15 o 
   0   1  18        6.61        0.00     28.52 o 
   1   1  18      642.87      686.25     34.22 o 
   2   1  18     1010.55      994.00     53.07 o 
                                                 
